# Supplementary material for: Ancestry: How researchers use it and what they mean by it
Source: Front Genet. 2023 Jan 23;14:1044555. doi: 10.3389/fgene.2023.1044555 (PMC9900027; doi:10.3389/fgene.2023.1044555)
Supplement: Supplementary file 2 [file Table1.XLSX]

## Sheet: Sheet1
Safra Field	Authors	Title	Source title	Author keywords	Keywords plus	Abstract	Author institutions	Corresponding author	Times cites (WoS core)	Publisher city	Publication year	WoSs categories	Research Areas	PubMed ID
Prostate Cancer	Dupont, WD; Breyer, JP; Plummer, WD; Chang, SS; Cookson, MS; Smith, JA; Blue, EE; Bamshad, MJ; Smith, JR; Chong, J; Nickerson, D	8q24 genetic variation and comprehensive haplotypes altering familial risk of prostate cancer	NATURE COMMUNICATIONS		GENOME-WIDE ASSOCIATION; SEGREGATION ANALYSIS; INTERNATIONAL CONSORTIUM; SUSCEPTIBILITY LOCUS; BREAST-CANCER; VARIANTS; LINKAGE; HOXB13; RECONSTRUCTION; HERITABILITY	The 8q24 genomic locus is tied to the origin of numerous cancers. We investigate its contribution to hereditary prostate cancer (HPC) in independent study populations of the Nashville Familial Prostate Cancer Study and International Consortium for Prostate Cancer Genetics (combined: 2,836 HPC cases, 2,206 controls of European ancestry). Here we report 433 variants concordantly associated with HPC…	[Dupont, William D.; Plummer, W. Dale] Vanderbilt Univ, Dept Biostat, Med Ctr, 2525 West End Ave, Nashville, TN 37203 USA; [Breyer, Joan P.; Smith, Jeffrey R.] Vanderbilt Univ, Med Ctr, Vanderbilt Ingram Canc Ctr, Dept Med,Div Genet Med, 507 Light Hall,2215 Garland Ave, Nashville, TN 37232 USA; [Breyer, Joan P.; Smith, Jeffrey R.] Vanderbilt Univ, Med Ctr, Vanderbilt Genet Inst, 507 Light Hall,22…	Smith, JR (corresponding author), Vanderbilt Univ, Med Ctr, Vanderbilt Ingram Canc Ctr, Dept Med,Div Genet Med, 507 Light Hall,2215 Garland Ave, Nashville, TN 37232 USA.; Smith, JR (corresponding author), Vanderbilt Univ, Med Ctr, Vanderbilt Genet Inst, 507 Light Hall,2215 Garland Ave, Nashville, TN 37232 USA.; Smith, JR (corresponding author), Vet Adm, Tennessee Valley Healthcare Syst, Med Res S…	0	LONDON	2020	Multidisciplinary Sciences	Science & Technology - Others Topics	32251286
Chronic kidney disease	Wuttke, M; Li, Y; Li, M; Sieber, KB; Feitosa, MF; Gorski, M; Tin, A; Wang, LH; Chu, AY; Hoppmann, A; Kirsten, H; Giri, A; Chai, JF; Sveinbjornsson, G; Tayo, BO; Nutile, T; Fuchsberger, C; Marten, J; Cocca, M; Ghasemi, S; Xu, YZ; Horn, K; Noce, D; Van der Most, PJ; Sedaghat, S; Yu, Z; Akiyama, M; Afaq, S; Ahluwalia, TS; Almgren, P; Amin, N; Arnlo, J; Bakker, SJL; Bansal, N; Baptista, D; Bergmann, …	A catalog of genetic loci associated with kidney function from analyses of a million individuals	NATURE GENETICS		GENOME-WIDE ASSOCIATION; COMMON VARIANTS; RENAL-FUNCTION; TRANS-EQTLS; DISEASE; METAANALYSIS; TRANSPORTER; CLASSIFICATION; HERITABILITY; INTEGRATION	Chronic kidney disease (CKD) is responsible for a public health burden with multi-systemic complications. Through transancestry meta-analysis of genome-wide association studies of estimated glomerular filtration rate (eGFR) and independent replication (n = 1,046,070), we identified 264 associated loci (166 new). Of these,147 were likely to be relevant for kidney function on the basis of associati…	[Wuttke, Matthias; Li, Yong; Hoppmann, Anselm; Cheng, Yurong; Program, V. A. Million Veteran; Kottgen, Anna] Univ Freiburg, Fac Med, Dept Biometry Epidemiol & Med Bioinformat, Inst Genet Epidemiol, Freiburg, Germany; [Wuttke, Matthias; Li, Yong; Hoppmann, Anselm; Cheng, Yurong; Program, V. A. Million Veteran; Kottgen, Anna] Univ Freiburg, Med Ctr, Freiburg, Germany; [Wuttke, Matthias] Univ Freibu…	Kottgen, A (corresponding author), Univ Freiburg, Fac Med, Dept Biometry Epidemiol & Med Bioinformat, Inst Genet Epidemiol, Freiburg, Germany.; Kottgen, A (corresponding author), Univ Freiburg, Med Ctr, Freiburg, Germany.; Kottgen, A (corresponding author), Johns Hopkins Bloomberg Sch Publ Hlth, Dept Epidemiol, Baltimore, MD 21205 USA.; Pattaro, C (corresponding author), Univ Lubeck, Inst Biomed,…	69	NEW YORK	2019	Genetics & Heredity	Genetics & Heredity	31152163
Prostate Cancer	Harlemon, M; Ajayi, O; Kachambwa, P; Kim, MS; Simonti, CN; Quiver, MH; Petersen, DC; Mittal, A; Fernandez, PW; Hsing, AW; Baichoo, S; Agalliu, I; Jalloh, M; Gueye, SM; Snyper, NYF; Adusei, B; Mensah, JE; Abrahams, AOD; Adebiyi, AO; Orunmuyi, AT; Aisuodionoe-Shadrach, OI; Nwegbu, MM; Joffe, M; Chen, WC; Irusen, H; Neugut, AI; Quintana, Y; Seutloali, M; Fadipe, MB; Warren, C; Woehrmann, MH; Zhang, …	A Custom Genotyping Array Reveals Population-Level Heterogeneity for the Genetic Risks of Prostate Cancer and Others Cancers in Africa	CANCER RESEARCH		GENOME-WIDE ASSOCIATION; SUSCEPTIBILITY LOCI; WEST-AFRICAN; PREDICTION; ANCESTRY; ALLELES; HISTORY; HEALTH; 8Q24	Although prostate cancer is the leading cause of cancer mortality for African men, the vast majority of known disease associations have been detected in European study cohorts. Furthermore, most genome-wide association studies have used genotyping arrays that are hindered by SNP ascertainment bias. To overcome these disparities in genomic medicine, the Men of African Descent and Carcinoma of the …	[Harlemon, Maxine; Kim, Michelle S.; Simonti, Corinne N.; Quiver, Melanie H.; Lachance, Joseph] Georgia Inst Technol, Sch Biol Sci, Atlanta, GA 30332 USA; [Harlemon, Maxine] Clark Atlanta Univ, Atlanta, GA 30314 USA; [Ajayi, Olabode; Kachambwa, Paidamoyo; Petersen, Desiree C.; Seutloali, Moleboheng; Fadipe, Mayowa B.; McBride, Jo; Petersen, Lindsay N.] Ctr Prote & Genom Res, Cape Town, South Afri…	Lachance, J (corresponding author), Georgia Inst Technol, 950 Atlantic Dr, Atlanta, GA 30332 USA.	0	PHILADELPHIA	2020	Oncology	Oncology	32393663
Schizophrenia	Yoshikawa, A; Li, J; Meltzer, HY	A functional HTR1A polymorphism, rs6295, predicts short-term response to lurasidone: confirmation with meta-analysis of Others antipsychotic drugs	PHARMACOGENOMICS JOURNAL		RECEPTOR GENE; DOUBLE-BLIND; TRANSCRIPTIONAL REGULATION; ANTIDEPRESSANT RESPONSE; SEROTONIN RECEPTORS; PREFRONTAL CORTEX; CLINICAL-RESPONSE; 5-HT1A RECEPTORS; MEMORY FUNCTION; SCHIZOPHRENIA	Stimulation of the serotonin (5-HT)1A receptor (HTR1A) has been shown to contribute to the mechanism of action of some atypical antipsychotic drugs (APDs), including clozapine and lurasidone. A meta-analysis of rs6295, a functional polymorphism located at the promoter region of HTR1A, showed association with clinical response in schizophrenic patients treated with atypical APD. We have now tested…	[Yoshikawa, Akane; Li, Jiang; Meltzer, Herbert Y.] Northwestern Univ, Feinberg Sch Med, Dept Psychiat & Behav Sci, Chicago, IL 60611 USA; [Yoshikawa, Akane] Tokyo Metropolitan Inst Med Sci, Schizophrenia Project, Tokyo 1568506, Japan	Meltzer, HY (corresponding author), Northwestern Univ, Feinberg Sch Med, Dept Psychiat & Behav Sci, Chicago, IL 60611 USA.	1	LONDON	2020	Genetics & Heredity; Pharmacology & Pharmacy	Genetics & Heredity; Pharmacology & Pharmacy	31636356
Schizophrenia	Legge, SE; Pardinas, AF; Helthuis, M; Jansen, JA; Jolliet, K; Knapper, S; MacCabe, JH; Rujescu, D; Collier, DA; O'Donovan, MC; Owen, MJ; Walters, JTR	A genome-wide association study in individuals of African ancestry reveals the importance of the Duffy-null genotype in the assessment of clozapine-related neutropenia	MOLECULAR PSYCHIATRY		BENIGN ETHNIC NEUTROPENIA; BLOOD-GROUP; BIOGEOGRAPHICAL ANCESTRY; SCHIZOPHRENIA; POPULATION; RACE; UK; AGRANULOCYTOSIS; DISCONTINUATION; PREVALENCE	Individuals of African ancestry in the United Statesand Europe are at increased risk of developing schizophrenia and have poorer clinical outcomes. The antipsychotic clozapine, the only licensed medication for treatment-resistant schizophrenia, is under-prescribed and has high rates of discontinuation in individuals of African ancestry, due in part to increased rates of neutropenia. The genetic b…	[Legge, Sophie E.; Pardinas, Antonio F.; O'Donovan, Michael C.; Owen, Michael J.; Walters, James T. R.] Cardiff Univ, MRC Ctr Neuropsychiat Genet & Genom, Sch Med, Div Psychol Med & Clin Neurosci, Cardiff, S Glam, Wales; [Helthuis, Marinka; Jansen, John A.; Jolliet, Karel] Leyden Delta BV, Nijmegen, Netherlands; [Knapper, Steven] Cardiff Univ, Sch Med, Div Canc & Genet, Cardiff, S Glam, Wales; [M…	Walters, JTR (corresponding author), Cardiff Univ, MRC Ctr Neuropsychiat Genet & Genom, Sch Med, Div Psychol Med & Clin Neurosci, Cardiff, S Glam, Wales.	11	LONDON	2019	Biochemistry & Molecular Biology; Neurosciences; Psychiatry	Biochemistry & Molecular Biology; Neurosciences & Neurology; Psychiatry	30647433
Prostate Cancer	Du, ZH; Hopp, H; Ingles, SA; Huff, C; Sheng, X; Weaver, B; Stern, M; Hoffmann, TJ; John, EM; Van Den Eeden, SK; Strom, S; Leach, RJ; Thompson, IM; Witte, JS; Conti, DV; Haiman, CA	A genome-wide association study of prostate cancer in Latinos	INTERNATIONAL JOURNAL OF CANCER	prostate cancer; Latino men; GWAS; admixture mapping	PUERTO-RICANS; BETA-MICROSEMINOPROTEIN; SUSCEPTIBILITY LOCI; MEXICAN-AMERICANS; GENETIC ANCESTRY; AFRICAN-AMERICAN; RISK; ADMIXTURE; VARIANTS; IDENTIFICATION	Latinos represent <1% of samples analyzed to date in genome-wide association studies of cancer. The clinical value of genetic information in guiding personalized medicine in populations of non-European ancestry will require additional discovery and risk locus characterization efforts across populations. In the present study, we performed a GWAS of prostate cancer (PrCa) in 2,820 Latino PrCa cases…	[Du, Zhaohui; Hopp, Hannah; Ingles, Sue A.; Sheng, Xin; Stern, Mariana; Conti, David V.; Haiman, Christopher A.] Univ Southern Calif, Keck Sch Med, Norris Comprehens Canc Ctr, Dept Prevent Med, Los Angeles, CA USA; [Huff, Chad; Strom, Sara] Univ Texas MD Anderson Canc Ctr, Houston, TX 77030 USA; [Weaver, Brandi; Leach, Robin J.; Thompson, Ian M., Jr.] Univ Texas Hlth Sci Ctr San Antonio, Dept Uro…	Haiman, CA (corresponding author), Harlyne Norris Res Tower,1450 Biggy St,Room 1504, Los Angeles, CA 90033 USA.	7	HOBOKEN	2020	Oncology	Oncology	31226226
Prostate Cancer	Darst, BF; Wan, P; Sheng, X; Bensen, JT; Ingles, SA; Rybicki, BA; Nemesure, B; John, EM; Fowke, JH; Stevens, VL; Berndt, SI; Huff, CD; Strom, SS; Park, JY; Zheng, W; Ostrander, EA; Walsh, PC; Srivastava, S; Carpten, J; Sellers, TA; Yamoah, K; Murphy, AB; Sanderson, M; Crawford, DC; Gapstur, SM; Bush, WS; Aldrich, MC; Cussenot, O; Yeager, M; Petrovics, G; Cullen, J; Neslund-Dudas, C; Kittles, RA; …	A Germline Variant at 8q24 Contributes to Familial Clustering of Prostate Cancer in Men of African Ancestry	EUROPEAN UROLOGY	8q24; African ancestry; Familial prostate cancer; Family history; Genetic variant; Genetics; Health disparities; Prostate cancer	HOXB13	Although men of African ancestry have a high risk of prostate cancer (PCa), no genes or mutations have been identified that contribute to familial clustering of PCa in this population. We investigated whether the African ancestry-specific PCa risk variant at 8q24, rs72725854, is enriched in men with a PCa family history in 9052 cases, 143 cases from high-risk families, and 8595 controls of Africa…	[Darst, Burcu F.; Wan, Peggy; Sheng, Xin; Ingles, Sue A.; Stern, Mariana C.; Gundell, Susan M.; Pooler, Loreall; Xia, Lucy; Conti, David, V; Haiman, Christopher A.] Univ Southern Calif, Keck Sch Med, Dept Prevent Med, Ctr Genet Epidemiol, Los Angeles, CA 90033 USA; [Bensen, Jeannette T.] Univ N Carolina, Dept Epidmiol, Chapel Hill, NC 27515 USA; [Bensen, Jeannette T.; Mohler, James L.] Univ N Car…	Haiman, CA (corresponding author), Univ Southern Calif, Dept Prevent Med, Ctr Genet Epidemiol, 1450 Biggy St, Los Angeles, CA 90007 USA.	2	AMSTERDAM	2020	Urology & Nephrology	Urology & Nephrology	32409115
Public Health	Beeghly-Fadiel, A; Khankari, NK; Delahanty, RJ; Shu, XO; Lu, YC; Schmidt, MK; Bolla, MK; Michailidou, K; Wang, Q; Dennis, J; Yannoukakos, D; Dunning, AM; Pharoah, PDP; Chenevix-Trench, G; Milne, RL; Hunter, DJ; Per, H; Kraft, P; Simard, J; Easton, DF; Zheng, W	A Mendelian randomization analysis of circulating lipid traits and breast cancer risk	INTERNATIONAL JOURNAL OF EPIDEMIOLOGY	Breast cancer; lipids; cholesterol; genetics; Mendelian randomization; instrumental variable; epidemiology	PLEIOTROPIC GENETIC-VARIANTS; HIGH-DENSITY-LIPOPROTEINS; SERUM-CHOLESTEROL; ASSOCIATION ANALYSIS; GENOME-WIDE; MORTALITY; LOCI; HDL; METAANALYSIS; COLON	Background: Conventional epidemiologic studies have evaluated associations between circulating lipid levels and breast cancer risk, but results have been inconsistent. As Mendelian randomization analyses may provide evidence for causal inference, we sought to evaluate potentially unbiased associations between breast cancer risk and four genetically predicted lipid traits. Methods: Previous genome…	[Beeghly-Fadiel, Alicia; Khankari, Nikhil K.; Shu, Xiao-Ou; Lu, Yingchang; Zheng, Wei] Vanderbilt Univ, Vanderbilt Epidemiol Ctr, Vanderbilt Ingram Canc Ctr, Div Epidemiol,Dept Med,Sch Med, 2525 West End Ave,8th Floor, Nashville, TN 37203 USA; [Delahanty, Ryan J.] Tenet Healthcare, Nashville, TN USA; [Schmidt, Marjanka K.] Netherlands Canc Inst, Antoni van Leeuwenhoek Hosp, Div Mol Pathol, Amster…	Zheng, W (corresponding author), Vanderbilt Univ, Vanderbilt Epidemiol Ctr, Vanderbilt Ingram Canc Ctr, Div Epidemiol,Dept Med,Sch Med, 2525 West End Ave,8th Floor, Nashville, TN 37203 USA.	4	OXFORD	2020	Public, Environmental & Occupational Health	Public, Environmental & Occupational Health	31872213
Prostate Cancer	Gupta, A; Shukla, N; Nehra, M; Gupta, S; Malik, B; Mishra, AK; Vijay, M; Batra, J; Lohiya, NK; Sharma, D; Suravajhala, P	A Pilot Study on the Whole Exome Sequencing of Prostate Cancer in the Indian Phenotype Reveals Distinct Polymorphisms	FRONTIERS IN GENETICS	prostate cancer; genomics; exome sequencing; prognosis; biomarkers	MOLECULAR-GENETICS; BRCA2 MUTATIONS; EPIDEMIOLOGY; BIOMARKERS; ANGIOGENIN; BREAST	Prostate cancer (PCa) is the third most common cancer among men in India, and no next-generation sequencing (NGS) studies have been attempted earlier. Recent advances in NGS have heralded the discovery of biomarkers from Caucasian/European and Chinese ancestry, but not much is known about the Indian phenotype/variant of PCa. In a pilot study using the whole exome sequencing of benign/PCa patients…	[Gupta, Ayam; Shukla, Nidhi; Nehra, Mamta; Gupta, Sonal; Suravajhala, Prashanth] Birla Inst Sci Res, Dept Biotechnol & Bioinformat, Jaipur, Rajasthan, India; [Gupta, Ayam] Vignans Fdn Sci Technol & Res Deemed Univ, Guntur, Andhra Pradesh, India; [Shukla, Nidhi; Malik, Babita] Manipal Univ Jaipur, Sch Basic Sci, Dept Chem, Jaipur, Rajasthan, India; [Mishra, Ashwani Kumar] DNA Xperts Private Ltd, N…	Suravajhala, P (corresponding author), Birla Inst Sci Res, Dept Biotechnol & Bioinformat, Jaipur, Rajasthan, India.	0	LAUSANNE	2020	Genetics & Heredity	Genetics & Heredity	33193569
Prostate Cancer	Walavalkar, K; Saravanan, B; Singh, AK; Jayani, RS; Nair, A; Farooq, U; Islam, Z; Soota, D; Mann, R; Shivaprasad, PV; Freedman, ML; Sabarinathan, R; Haiman, CA; Notani, D	A rare variant of African ancestry activates 8q24 lncRNA hub by modulating cancer associated enhancer	NATURE COMMUNICATIONS		LONG NONCODING RNA; PROSTATE-CANCER; ANDROGEN-RECEPTOR; POOR-PROGNOSIS; UP-REGULATION; GENETIC RISK; PROMOTES; ELEMENTS; BINDING; SNPS	Genetic variation at the 8q24 locus is linked with the greater susceptibility to prostate cancer in men of African ancestry. One such African ancestry specific rare variant, rs72725854 (A>G/T) (similar to 6% allele frequency) has been associated with a similar to 2-fold increase in prostate cancer risk. However, the functional relevance of this variant is unknown. Here we show that the variant rs…	[Walavalkar, Kaivalya; Saravanan, Bharath; Singh, Anurag Kumar; Nair, Ashwin; Farooq, Umer; Islam, Zubairul; Soota, Deepanshu; Mann, Rajat; Shivaprasad, Padubidri, V; Sabarinathan, Radhakrishnan; Notani, Dimple] Tata Inst Fundamental Res, Genet & Dev, Natl Ctr Biol Sci, Bangalore 560065, Karnataka, India; [Saravanan, Bharath; Nair, Ashwin; Islam, Zubairul] Sastra Deemed Univ, Thanjavur 613401, Ta…	Notani, D (corresponding author), Tata Inst Fundamental Res, Genet & Dev, Natl Ctr Biol Sci, Bangalore 560065, Karnataka, India.	1	LONDON	2020	Multidisciplinary Sciences	Science & Technology - Others Topics	32680982
Public Health	Boekstegers, F; Marcelain, K; Ponce, CB; Benavides, PFB; Muller, B; de Toro, G; Retamales, J; Barajas, O; Ahumada, M; Morales, E; Rojas, A; Sanhueza, V; Loader, D; Rivera, MT; Gutierrez, L; Bernal, G; Ortega, A; Montalvo, D; Portino, S; Bertran, ME; Gabler, F; Spencer, L; Olloquequi, J; Silos, RG; Fischer, C; Scherer, D; Jenab, M; Aleksandrova, K; Katzke, V; Weiderpass, E; Moradi, T; Fischer, K; …	ABCB1/4 gallbladder cancer risk variants identified in India also show strong effects in Chileans	CANCER EPIDEMIOLOGY	Gallbladder cancer; Population-specific risk marker; Cancer epidemiology; Native American ancestry	DEFICIENCY	Background: The first large-scale genome-wide association study of gallbladder cancer (GBC) recently identified and validated three susceptibility variants in the ABCB1 and ABCB4 genes for individuals of Indian descent. We investigated whether these variants were also associated with GBC risk in Chileans, who show the highest incidence of GBC worldwide, and in Europeans with a low GBC incidence. …	[Boekstegers, Felix; Barahona Ponce, Carol; Gonzalez Silos, Rosa; Scherer, Dominique; Lorenzo Bermejo, Justo] Heidelberg Univ, Inst Med Biometry & Informat, Stat Genet Grp, Neuenheimer Feld 130-3, D-69120 Heidelberg, Germany; [Marcelain, Katherine; Barahona Ponce, Carol; Baez Benavides, Pablo F.; Barajas, Olga; Ahumada, Monica] Univ Chile, Med Fac, Dept Basic & Clin Oncol, Santiago, Chile; [Muell…	Bermejo, JL (corresponding author), Heidelberg Univ, Inst Med Biometry & Informat, Stat Genet Grp, Neuenheimer Feld 130-3, D-69120 Heidelberg, Germany.	1	OXFORD	2020	Oncology; Public, Environmental & Occupational Health	Oncology; Public, Environmental & Occupational Health	32058310
Public Health	Wang, VA; Chu, MT; Chie, L; Gaston, SA; Jackson, CL; Newendorp, N; Uretsky, E; Dodson, RE; Adamkiewicz, G; James-Todd, T	Acculturation and endocrine disrupting chemical-associated personal care product use among US-based foreign-born Chinese women of reproductive age	JOURNAL OF EXPOSURE SCIENCE AND ENVIRONMENTAL EPIDEMIOLOGY	acculturation; personal care products; cosmetics; endocrine disruptors; Asian Continental Ancestry Group; Asian Americans	URINARY PHTHALATE METABOLITES; UNITED-STATES; RISK; EXPOSURE; HEALTH; ETHNICITY; PREGNANCY; PREVALENCE; IMMIGRANTS; RESIDENCE	Background Personal care products (PCPs) are an important source of endocrine disrupting chemicals (EDCs) linked to adverse reproductive health outcomes. Objective We evaluated EDC-associated PCP use and acculturation among Asian women. Methods Our study included 227 foreign-born Chinese women ages 18-45 seeking obstetrics-gynecology care at community health centers (Boston, MA). Acculturation wa…	[Wang, Veronica A.; Chu, MyDzung T.; Adamkiewicz, Gary; James-Todd, Tamarra] Harvard TH Chan Sch Publ Hlth, Dept Environm Hlth, Boston, MA 02115 USA; [Chie, Lucy] Beth Israel Deaconess Med Ctr, Dept Obstet & Gynecol, Boston, MA 02215 USA; [Gaston, Symielle A.; Jackson, Chandra L.] NIEHS, Dept Hlth & Human Serv, Epidemiol Branch, NIH, POB 12233, Res Triangle Pk, NC 27709 USA; [Jackson, Chandra L.]…	James-Todd, T (corresponding author), Harvard TH Chan Sch Publ Hlth, Dept Environm Hlth, Boston, MA 02115 USA.; James-Todd, T (corresponding author), Harvard TH Chan Sch Publ Hlth, Dept Epidemiol, Boston, MA 02114 USA.	0	LONDON	2021	Environmental Sciences; Public, Environmental & Occupational Health; Toxicology	Environmental Sciences & Ecology; Public, Environmental & Occupational Health; Toxicology	33235331
Covid	Khayat, AS; de Assumpcao, PP; Khayat, BCM; Araujo, TMT; Batista-Gomes, JA; Imbiriba, LC; Ishak, G; de Assumpcao, PB; Moreira, FC; Burbano, RR; Ribeiro-dos-Santos, A; Ribeiro-dos-Santos, AK; dos Santos, NPC; dos Santos, SEB	ACE2 polymorphisms as potential players in COVID-19 outcome	PLOS ONE		INTERETHNIC ADMIXTURE; ASSOCIATION; POPULATION; ANCESTRY; SYSTEM	The clinical condition COVID-19, caused by SARS-CoV-2, was declared a pandemic by the WHO in March 2020. Currently, there are more than 5 million cases worldwide, and the pandemic has increased exponentially in many countries, with different incidences and death rates among regions/ethnicities and, intriguingly, between sexes. In addition to the many factors that can influence these discrepancies…	[Khayat, Andre Salim; Meireles Khayat, Bruna Claudia; Batista-Gomes, Jessica Almeida; Ribeiro-dos-Santos, Andre; Ribeiro-dos-Santos, Andrea Kelly; dos Santos, Ney Pereira Carneiro; dos Santos, Sidney Emmanuel Batista] Univ Fed Para, Inst Ciencias Biol, Belem, Para, Brazil; [Khayat, Andre Salim; de Assumpcao, Paulo Pimentel; Thomaz Araujo, Taissa Maira; Imbiriba, Luciana Carvalho; Ishak, Geraldo; …	Khayat, AS (corresponding author), Univ Fed Para, Inst Ciencias Biol, Belem, Para, Brazil.; Khayat, AS (corresponding author), Univ Fed Para, Nucleo Pesquisas Oncol, Belem, Para, Brazil.	0	SAN FRANCISCO	2020	Multidisciplinary Sciences	Science & Technology - Others Topics	33370311
Prostate Cancer	Karunamuni, RA; Huynh-Le, MP; Fan, CC; Thompson, W; Eeles, RA; Kote-Jarai, Z; Muir, K; Lophatananon, A; Schleutker, J; Pashayan, N; Batra, J; Gronberg, H; Walsh, EI; Turner, EL; Lane, A; Martin, RM; Neal, DE; Donovan, JL; Hamdy, FC; Nordestgaard, BG; Tangen, CM; MacInnis, RJ; Wolk, A; Albanes, D; Haiman, CA; Travis, RC; Stanford, JL; Mucci, LA; West, CML; Nielsen, SF; Kibel, AS; Wiklund, F; Cusse…	Additional SNPs improve risk stratification of a polygenic hazard score for prostate cancer	PROSTATE CANCER AND PROSTATIC DISEASES		SUSCEPTIBILITY	Background Polygenic hazard scores (PHS) can identify individuals with increased risk of prostate cancer. We estimated the benefit of additional SNPs on performance of a previously validated PHS (PHS46). Materials and method 180 SNPs, shown to be previously associated with prostate cancer, were used to develop a PHS model in men with European ancestry. A machine-learning approach, LASSO-regulariz…	[Karunamuni, Roshan A.; Seibert, Tyler M.] Univ Calif San Diego, Dept Radiat Med & Appl Sci, La Jolla, CA 92093 USA; [Huynh-Le, Minh-Phuong] George Washington Univ, Radiat Oncol, Washington, DC USA; [Fan, Chun C.] Univ Calif San Diego, Ctr Human Dev, La Jolla, CA 92093 USA; [Thompson, Wesley] Univ Calif San Diego, Dept Family Med & Publ Hlth, La Jolla, CA 92093 USA; [Eeles, Rosalind A.; Kote-Jara…	Karunamuni, RA (corresponding author), Univ Calif San Diego, Dept Radiat Med & Appl Sci, La Jolla, CA 92093 USA.; Seibert, TM (corresponding author), Univ Calif San Diego, Dept Radiol, La Jolla, CA 92093 USA.; Seibert, TM (corresponding author), Univ Calif San Diego, Dept Bioengn, La Jolla, CA 92093 USA.	0	LONDON	2021	Oncology; Urology & Nephrology	Oncology; Urology & Nephrology	33420416
Public Health	Ding, M; Ahmad, S; Qi, L; Hu, Y; Bhupathiraju, SN; Guasch-Ferre, M; Jensen, MK; Chavarro, JE; Ridker, PM; Willett, WC; Chasman, DI; Hu, FB; Kraft, P	Additive and Multiplicative Interactions Between Genetic Risk Score and Family History and Lifestyle in Relation to Risk of Type 2 Diabetes	AMERICAN JOURNAL OF EPIDEMIOLOGY	additive interaction; family history; genetic risk score; lifestyle; multiplicative interaction; type 2 diabetes	GENOME-WIDE ASSOCIATION; SUGAR-SWEETENED BEVERAGES; PHYSICAL-ACTIVITY; GENOTYPE IMPUTATION; REPRODUCIBILITY; FREQUENCY; VALIDITY; MELLITUS; WOMEN; PREDISPOSITION	We examined interactions between lifestyle factors and genetic risk of type 2 diabetes (T2D-GR), captured by genetic risk score (GRS) and family history (FH). Our initial study cohort included 20,524 European-ancestry participants, of whom 1,897 developed incident T2D, in the Nurses' Health Study (1984-2016), Nurses' Health Study II (1989-2016), and Health Professionals Follow-up Study (1986-2016…	[Ding, Ming; Ahmad, Shafqat; Qi, Lu; Hu, Yang; Bhupathiraju, Shilpa N.; Guasch-Ferre, Marta; Jensen, Majken K.; Chavarro, Jorge E.; Willett, Walter C.; Hu, Frank B.] Harvard TH Chan Sch Publ Hlth, Dept Nutr, 665 Huntington Ave, Boston, MA 02115 USA; [Ahmad, Shafqat; Ridker, Paul M.; Chasman, Daniel, I] Brigham & Womens Hosp, Div Prevent Med, 75 Francis St, Boston, MA 02115 USA; [Ahmad, Shafqat; B…	Ding, M (corresponding author), Harvard TH Chan Sch Publ Hlth, Dept Nutr, 665 Huntington Ave, Boston, MA 02115 USA.	1	CARY	2020	Public, Environmental & Occupational Health	Public, Environmental & Occupational Health	31647510
Sociology	Marden, JR; Walter, S; Kaufman, JS; Glymour, MM	African Ancestry, Social Factors, and Hypertension Among Non-Hispanic Blacks in the Health and Retirement Study	BIODEMOGRAPHY AND SOCIAL BIOLOGY		GENE ASSOCIATION RESOURCE; ONE-DROP RULE; BLOOD-PRESSURE; SKIN COLOR; UNITED-STATES; SOCIOECONOMIC-STATUS; RACIAL-DISCRIMINATION; MEDIATION ANALYSIS; CAUSAL INTERPRETATION; PUERTO-RICO	The biomedical literature contains much speculation about possible genetic explanations for the large and persistent black-white disparities in hypertension, but profound social inequalities are also hypothesized to contribute to this outcome. Our goal is to evaluate whether socioeconomic status (SES) differences provide a plausible mechanism for associations between African ancestry and hyperten…	[Marden, Jessica R.; Glymour, M. Maria] Harvard Univ, Sch Publ Hlth, Dept Social & Behav Sci, 665 Huntington Ave, Boston, MA 02115 USA; [Walter, Stefan; Glymour, M. Maria] Univ Calif San Francisco, Dept Epidemiol & Biostat, San Francisco, CA 94143 USA; [Kaufman, Jay S.] McGill Univ, Dept Epidemiol & Biostat, Montreal, PQ, Canada	Marden, JR (corresponding author), Harvard Univ, Dept Social & Behav Sci, TH Chan Sch Publ Hlth, 677 Huntington Ave,Kresge Bldg, Boston, MA 02115 USA.	8	ABINGDON	2016	Demography; Social Sciences, Biomedical; Sociology	Demography; Biomedical Social Sciences; Sociology	27050031
Prostate Cancer	Petersen, DC; Jaratlerdsiri, W; van Wyk, A; Chan, EKF; Fernandez, P; Lyons, RJ; Mutambirw, SBA; van der Merwe, A; Venter, PA; Bates, W; Bornman, MSR; Hayes, VM	African KhoeSan ancestry linked to high-risk prostate cancer	BMC MEDICAL GENOMICS	African ancestry; Prostate cancer; KhoeSan; High-risk disease; Ancestral fractions; Ancestry informative markers	CLINICAL PRESENTATION; SUSCEPTIBILITY; DIVERSITY; ETHNICITY; VARIANTS; TRENDS	BackgroundsGenetic diversity is greatest within Africa, in particular the KhoeSan click-speaking peoples of southern Africa. South African populations represent admixture fractions including differing degrees of African, African-KhoeSan and non-African genetic ancestries. Within the United States, African ancestry has been linked to prostate cancer presentation and mortality. Together with enviro…	[Petersen, Desiree C.; Jaratlerdsiri, Weerachai; Chan, Eva K. F.; Lyons, Ruth J.; Hayes, Vanessa M.] Garvan Inst Med Res, Genom & Epigenet Div, Kinghorn Canc Ctr, Lab Human Comparat & Prostate Canc Genom, 370 Victoria St, Darlinghurst, NSW 2010, Australia; [Petersen, Desiree C.; Chan, Eva K. F.; Hayes, Vanessa M.] Univ New South Wales, Fac Med, Randwick, NSW, Australia; [van Wyk, Abraham; Bates, …	Hayes, VM (corresponding author), Garvan Inst Med Res, Genom & Epigenet Div, Kinghorn Canc Ctr, Lab Human Comparat & Prostate Canc Genom, 370 Victoria St, Darlinghurst, NSW 2010, Australia.; Hayes, VM (corresponding author), Univ New South Wales, Fac Med, Randwick, NSW, Australia.; Hayes, VM (corresponding author), Univ Limpopo, Fac Hlth Sci, Mankweng, South Africa.; Hayes, VM (corresponding auth…	2	LONDON	2019	Genetics & Heredity	Genetics & Heredity	31164124
Prostate Cancer	Karunamuni, RA; Huynh-Le, MP; Fan, CC; Thompson, W; Eeles, RA; Kote-Jarai, Z; Muir, K; Lophatananon, A; Tangen, CM; Goodman, PJ; Thompson, IM; Blot, WJ; Zheng, W; Kibel, AS; Drake, BF; Cussenot, O; Cancel-Tassin, G; Menegaux, F; Truong, T; Park, JY; Lin, HY; Bensen, JT; Fontham, ETH; Mohler, JL; Taylor, JA; Multigner, L; Blanchet, P; Brureau, L; Romana, M; Leach, RJ; John, EM; Fowke, J; Bush, WS;…	African-specific improvement of a polygenic hazard score for age at diagnosis of prostate cancer	INTERNATIONAL JOURNAL OF CANCER	African; genome wide association study; genomics; genotypic ancestry; health disparities; polygenic risk; prostate cancer		Polygenic hazard score (PHS) models are associated with age at diagnosis of prostate cancer. Our model developed in Europeans (PHS46) showed reduced performance in men with African genetic ancestry. We used a cross-validated search to identify single nucleotide polymorphisms (SNPs) that might improve performance in this population. Anonymized genotypic data were obtained from the PRACTICAL consor…	[Karunamuni, Roshan A.; Huynh-Le, Minh-Phuong; Seibert, Tyler M.] Univ Calif San Diego, Dept Radiat Med & Appl Sci, 3960 Hlth Sci Dr,Mail Code 0865, La Jolla, CA 92093 USA; [Fan, Chun C.] Healthlytix, San Diego, CA USA; [Thompson, Wesley] Univ Calif San Diego, Dept Family Med & Publ Hlth, La Jolla, CA 92093 USA; [Eeles, Rosalind A.; Kote-Jarai, Zsofia] Inst Canc Res, London, England; [Eeles, Rosa…	Karunamuni, RA; Seibert, TM (corresponding author), Univ Calif San Diego, Dept Radiat Med & Appl Sci, 3960 Hlth Sci Dr,Mail Code 0865, La Jolla, CA 92093 USA.	1	HOBOKEN	2021	Oncology	Oncology	32930425
Prostate Cancer	Wu, L; Shu, X; Bao, JD; Guo, XY; Kote-Jarai, Z; Haiman, CA; Eeles, RA; Zheng, W	Analysis of Over 140,000 European Descendants Identifies Genetically Predicted Blood Protein Biomarkers Associated with Prostate Cancer Risk	CANCER RESEARCH		94 AMINO-ACIDS; SECRETORY PROTEIN; PROGNOSTIC VALUE; ANTIGEN LEVEL; GENE; GROWTH; MORTALITY; METHYLATION; STATISTICS; VARIANTS	Several blood protein biomarkers have been associated with prostate cancer risk. However, most studies assessed only a small number of biomarkers and/or included a small sample size. To identify novel protein biomarkers of prostate cancer risk, we studied 79,194 cases and 61,112 controls of European ancestry, included in the PRACTICAL/ELLIPSE consortia, using genetic instruments of protein quanti…	[Wu, Lang] Univ Hawaii Manoa, Univ Hawaii Canc Ctr, Populat Sci Pacific Program, Canc Epidemiol Div, Honolulu, HI 96822 USA; [Wu, Lang; Shu, Xiang; Bao, Jiandong; Guo, Xingyi; Zheng, Wei] Vanderbilt Univ, Med Ctr, Vanderbilt Ingram Canc Ctr, Div Epidemiol,Dept Med,Vanderbilt Epidemiol Ctr, Nashville, TN USA; [Kote-Jarai, Zsofia; Eeles, Rosalind A.] Royal Marsden NHS Fdn Trust, Inst Canc Res, Div …	Zheng, W (corresponding author), Vanderbilt Univ, Med Ctr, 2525 West End Ave,8th Floor, Nashville, TN 37203 USA.	3	PHILADELPHIA	2019	Oncology	Oncology	31337649
Anthropology	Dhamo, B; Kragt, L; Grgic, O; Vucic, S; Medina-Gomez, C; Rivadeneira, F; Jaddoe, VWV; Wolvius, EB; Ongkosuwito, EM	Ancestry and dental development: A geographic and genetic perspective	AMERICAN JOURNAL OF PHYSICAL ANTHROPOLOGY	dental age; genes; geography; maturation; origin; tooth	PHYSICAL GROWTH; CENTILE CURVES; ADULT HEIGHT; PATTERNS; BIRTH; AGE; MALNUTRITION; REFERENCES; MORTALITY; WEIGHT	Objective: In this study, we investigated the influence of ancestry on dental development in the Generation R Study. Methods: Information on geographic ancestry was available in 3,600 children (1,810 boys and 1,790 girls, mean age 9.81 +/- 0.35 years) and information about genetic ancestry was available in 2,786 children (1,387 boys and 1,399 girls, mean age 9.82 +/- 0.34 years). Dental developme…	[Dhamo, Brunilda; Kragt, Lea; Grgic, Olja; Vucic, Strahinja; Wolvius, Eppo B.; Ongkosuwito, Edwin M.] Erasmus Univ, Med Ctr, Dept Oral & Maxillofacial Surg, Special Dent Care & Orthodont, POB 2040, NL-3000 CA Rotterdam, Netherlands; [Dhamo, Brunilda; Kragt, Lea; Grgic, Olja; Vucic, Strahinja; Medina-Gomez, Carolina; Rivadeneira, Fernando; Jaddoe, Vincent W. V.; Wolvius, Eppo B.; Ongkosuwito, Edwi…	Ongkosuwito, EM (corresponding author), Erasmus Univ, Med Ctr, Dept Oral & Maxillofacial Surg, Special Dent Care & Orthodont, POB 2040, NL-3000 CA Rotterdam, Netherlands.	10	HOBOKEN	2018	Anthropology; Evolutionary Biology	Anthropology; Evolutionary Biology	29139104
Sociology	Rubio, R; Grineski, S; Collins, T; Morales, DX	Ancestry-Based Intracategorical Injustices in Carcinogenic Air Pollution Exposures in the United States	SOCIETY & NATURAL RESOURCES	Ancestry; environmental inequality; environmental justice; hazardous air pollutants; intracategorical inequality	ENVIRONMENTAL JUSTICE; HEALTH DISPARITIES; ASIAN-AMERICANS; TOXIC CLUSTERS; RACE; INEQUALITY; POLLUTANTS; RISKS; US; DEPRIVATION	Previous studies of US environmental inequalities have focused on racial/ethnic differences in air pollutant exposure. Few have applied an intracategorical framework, which enables the identification of within-group differences through the examination of subgroups. We applied this framework to examine exposure disparities between 26 ancestry/ethnic origin groups within five US racial/ethnic categ…	[Rubio, Ricardo; Grineski, Sara] Univ Utah, Dept Sociol, 201 Presidents Cir, Salt Lake City, UT 84112 USA; [Collins, Timothy] Univ Utah, Dept Geog, Salt Lake City, UT 84112 USA; [Morales, Danielle X.] Univ Texas El Paso, Dept Sociol & Anthropol, El Paso, TX 79968 USA	Grineski, S (corresponding author), Univ Utah, Dept Sociol, 201 Presidents Cir, Salt Lake City, UT 84112 USA.	2	PHILADELPHIA	2020	Development Studies; Environmental Studies; Regional & Urban Planning; Sociology	Development Studies; Environmental Sciences & Ecology; Public Administration; Sociology
Anthropology	Fleskes, RE; Ofunniyin, AA; Gilmore, JK; Poplin, E; Abel, SM; Bueschgen, WD; Juarez, C; Butler, N; Mishoe, G; Cabana, GS; Schurr, TG	Ancestry, health, and lived experiences of enslaved Africans in 18th century Charleston: An osteobiographical analysis	AMERICAN JOURNAL OF PHYSICAL ANTHROPOLOGY	ancient DNA; colonization; isotope; osteology; slavery	STRONTIUM ISOTOPES SR-87/SR-86; SLAVE BURIAL POPULATION; MITOCHONDRIAL-DNA; SKELETAL REMAINS; TOOTH MUTILATION; SPATIAL VARIATION; SOUTH-CAROLINA; DIASPORA; DIVERSITY; DISEASE	Objectives In 2013, the burials of 36 individuals of putative African ancestry were discovered during renovation of the Gaillard Center in downtown Charleston, South Carolina. The Charleston community facilitated a bioarchaeological and mitogenomic study to gain insights into the lives of these unknown persons, referred to as the Anson Street Ancestors, including their ancestry, health, and lived…	[Fleskes, Raquel E.; Schurr, Theodore G.] Univ Penn, Dept Anthropol, 3260 South St, Philadelphia, PA 19104 USA; [Ofunniyin, Ade A.; Gilmore, Joanna K.; Mishoe, Grant] Gullah Soc Inc, Mt Pleasant, SC USA; [Ofunniyin, Ade A.; Gilmore, Joanna K.] Coll Charleston, Dept Sociol & Anthropol, Charleston, SC 29401 USA; [Poplin, Eric] Brockington & Associates Inc, Mt Pleasant, SC USA; [Abel, Suzanne M.; Bu…	Schurr, TG (corresponding author), Univ Penn, Dept Anthropol, 3260 South St, Philadelphia, PA 19104 USA.	0	HOBOKEN	2021	Anthropology; Evolutionary Biology	Anthropology; Evolutionary Biology	33022107
Chronic kidney disease	Freedman, BI; Moxey-Mims, MM; Alexander, AA; Astor, BC; Birdwell, KA; Bowden, DW; Bowen, G; Bromberg, J; Craven, TE; Dadhania, DM; Divers, J; Doshi, MD; Eidbo, E; Fornoni, A; Gautreaux, MD; Gbadegesin, RA; Gee, PO; Guerra, G; Hsu, CY; Iltis, AS; Jefferson, N; Julian, BA; Klassen, DK; Koty, PP; Langefeld, CD; Lentine, KL; Ma, LJ; Mannon, RB; Menon, MC; Mohan, S; Moore, JB; Murphy, B; Newell, KA; O…	APOL1 Long-term Kidney Transplantation Outcomes Network (APOLLO): Design and Rationale	KIDNEY INTERNATIONAL REPORTS	African Americans; APOL1; chronic kidney disease; graft failure; kidney transplantation; outcomes	DECEASED DONOR KIDNEYS; SAMPLE-SIZE FORMULA; REPLACING RACE; GENE VARIANTS; GENOTYPE; RISK; SURVIVAL	Introduction: Much of the higher risk for end-stage kidney disease (ESKD) in African American individuals relates to ancestry-specific variation in the apolipoprotein L1 gene (APOL1). Relative to kidneys from European American deceased-donors, kidneys from African American deceased-donors have shorter allograft survival and African American living-kidney donors more often develop ESKD. The Nation…	[Freedman, Barry, I; Ma, Lijun; Reeves-Daniel, Amber M.; Spainhour, Mitzie] Wake Forest Sch Med, Dept Internal Med, Sect Nephrol, Winston Salem, NC 27157 USA; [Moxey-Mims, Marva M.] Childrens Natl Hlth Syst, Div Nephrol, Washington, DC USA; [Alexander, Amir A.; Craven, Timothy E.; Divers, Jasmin; Langefeld, Carl D.; Russell, Laurie P.; Reboussin, David M.] Wake Forest Sch Med, Dept Biostat & Data…	Freedman, BI (corresponding author), Wake Forest Sch Med, Sect Nephrol, Med Ctr Blvd, Winston Salem, NC 27157 USA.	4	NEW YORK	2020	Urology & Nephrology	Urology & Nephrology	32154449
Chronic kidney disease	Gutierrez, OM; Irvin, MR; Zakai, NA; Naik, RP; Chaudhary, NS; Estrella, MM; Limou, S; Judd, SE; Cushman, M; Kopp, JB; Winkler, CA	APOL1 Neophropathy Risk Alleles and Mortality in African American Adults: A Cohort Study	AMERICAN JOURNAL OF KIDNEY DISEASES		CARDIOVASCULAR-DISEASE; KIDNEY-DISEASE; RACIAL-DIFFERENCES; VARIANTS; DEATH; ASSOCIATE; ANCESTRY; GENOTYPE; REASONS; STROKE	Rationale & Objective: APOL1 nephropathy risk alleles are associated with the development of chronic kidney disease (CKD) in African Americans. Although CKD is an established risk factor for mortality, associations of APOL1 risk alleles with mortality are uncertain. Study Design: Prospective cohort. Settings & Participants: 10,380 African American and 17,485 white American participants in the Rea…	[Gutierrez, Orlando M.] Univ Alabama Birmingham, Dept Med, Birmingham, AL 35294 USA; [Gutierrez, Orlando M.; Irvin, Marguerite R.; Chaudhary, Ninad S.] Univ Alabama Birmingham, Dept Epidemiol, Birmingham, AL USA; [Zakai, Neil A.; Cushman, Mary] Univ Vermont, Robert Larner Coll Med, Dept Med & Pathol, Burlington, VT USA; [Cushman, Mary] Univ Vermont, Robert Larner Coll Med, Dpet Lab Med, Burlingto…	Winkler, CA (corresponding author), Natl Inst Canc Res Leidos Biomed Res, Basic Res Lab, Natl Lab Canc Res Frederick, 8560 Progress Dr, Frederick, MD 21702 USA.	0	PHILADELPHIA	2020	Urology & Nephrology	Urology & Nephrology	31563468
Chronic kidney disease	Privratsky, JR; Li, YJ; Haynes, C; Podgoreanu, M; Mathew, J; Shah, SH; Stafford-Smith, M	Apolipoprotein L1 (APOL1) Coding Variants Are Associated With Creatinine Rise After Cardiac Surgery	JOURNAL OF CARDIOTHORACIC AND VASCULAR ANESTHESIA	acute kidney injury; cardiac surgery; gene polymorphism; apolipoprotein L1		Objective: Acute kidney injury (AKI) is a complication of cardiac surgery that is considerably more common in African Americans (1.5-fold). Although homozygous status for apolipoprotein L1 (APOL1) risk alleles is associated with chronic kidney disease in individuals of African ancestry, whether these coding variants confer AKI risk is unknown. The present study examined whether APOL1 homozygous r…	[Privratsky, Jamie R.; Li, Yi-Ju; Podgoreanu, Mihai; Mathew, Joseph; Stafford-Smith, Mark] Duke Univ, Med Ctr, Dept Anesthesiol, DUMC Box 3094, Durham, NC 27710 USA; [Li, Yi-Ju] Duke Univ, Med Ctr, Dept Biostat & Bioinformat, Durham, NC USA; [Li, Yi-Ju; Shah, Svati H.] Duke Univ, Duke Mol Physiol Inst, Durham, NC USA; [Haynes, Carol; Shah, Svati H.] Duke Univ, Med Ctr, Dept Med, Durham, NC 27710 …	Privratsky, JR (corresponding author), Duke Univ, Med Ctr, Dept Anesthesiol, DUMC Box 3094, Durham, NC 27710 USA.	0	PHILADELPHIA	2020	Anesthesiology; Cardiac & Cardiovascular Systems; Respiratory System; Peripheral Vascular Disease	Anesthesiology; Cardiovascular System & Cardiology; Respiratory System	32434723
Public Health	Saad, F; Ayyash, M; Ayyash, M; Elhage, N; Ali, I; Makki, M; Hamade, H; Blackwood, RA	Assessing Knowledge, Physician Interactions and Patient-Reported Barriers to Colorectal Cancer Screening Among Arab Americans in Dearborn, Michigan	JOURNAL OF COMMUNITY HEALTH	Colorectal cancer; Knowledge; Screening; Barriers; Arab Americans	OLDER-ADULTS; CARE; ASSOCIATION; PREFERENCES; RISK	Colorectal cancer (CRC) is the second leading cause of cancer related deaths among men and women in the United States(Haggar and Boushey in Clin Colon Rectal Surg 22:191-197, 2009). Screening tests have shown to be successful at early detection of precancerous polyps. Between 2000 and 2010, there was a 72% growth in the population that identifies having an Arabic-speaking ancestry (Arab American …	[Saad, Fatima] Univ Michigan, Dearborn, MI 48128 USA; [Saad, Fatima; Ayyash, Mariam; Ayyash, Marwa; Elhage, Nadine; Ali, Iman; Blackwood, R. Alexander] Arab Amer Hlth Initiat, Dearborn, MI 48126 USA; [Ayyash, Mariam; Ayyash, Marwa; Blackwood, R. Alexander] Univ Michigan, Med Sch, Ann Arbor, MI 48109 USA; [Ayyash, Mariam] Univ Michigan, Sch Publ Hlth, Dept Obstet & Gynecol Henry Ford Hlth Syst, An…	Saad, F (corresponding author), Univ Michigan, Dearborn, MI 48128 USA.; Saad, F (corresponding author), Arab Amer Hlth Initiat, Dearborn, MI 48126 USA.; Saad, F (corresponding author), Univ Michigan, Off Hlth Equ & Inclus Michigan Med, 1301 Catherine St,Med Sci Bldg 1, Ann Arbor, MI 48109 USA.	0	NEW YORK	2020	Health Policy & Services; Public, Environmental & Occupational Health	Health Care Sciences & Services; Public, Environmental & Occupational Health	32189212
Sociology	Logan, JR; Shin, HJ	Assimilation by the third generation? Marital choices of white ethnics at the dawn of the twentieth century	SOCIAL SCIENCE RESEARCH	Marital assimilation; Intermarriage; Ethnicity; Generation; Mixed ancestry	UNITED-STATES; INTERMARRIAGE; GENDER; IMMIGRANTS; MARRIAGE; PATTERNS; TRENDS	It is well known that marital ethnic endogamy declines by immigrant generation, but there is little information on how many generations are required for full marital assimilation. This study for 1880-1910 includes information on the birthplace of men's grandparents, so we can compare the first, second, third, and later generations. We estimate the odds of marrying a native white woman with native…	[Logan, John R.] Brown Univ, Dept Sociol, Providence, RI 02912 USA; [Shin, Hyoung-jin] Eastern Michigan Univ, Dept Sociol Anthropol & Criminol, Ypsilanti, MI 48197 USA	Logan, JR (corresponding author), Brown Univ, Dept Sociol, Box 1916, Providence, RI 02912 USA.	12	SAN DIEGO	2012	Sociology	Sociology	23017921
Prostate Cancer	Ong, JS; Law, MH; An, JY; Han, XK; Gharahkhani, P; Whiteman, DC; Neale, RE; MacGregor, S	Association between coffee consumption and overall risk of being diagnosed with or dying from cancer among > 300 000 UKBiobank participants in a large-scale Mendelian randomization study	INTERNATIONAL JOURNAL OF EPIDEMIOLOGY	Mendelian randomization; causal inference; cancer; coffee; instrumental variable; UK Biobank; cancer mortality	CAFFEINE INTAKE; OVARIAN-CANCER; LUNG-CANCER; BREAST; METAANALYSIS; VARIANTS; POLYMORPHISMS; NONSMOKERS; MORTALITY; SMOKING	Background: Previous observational studies have suggested that coffee intake may be associated with a reduction in cancer risk. Mendelian randomization (MR) studies can help clarify whether the observed associations are likely to be causal. Here we evaluated whether coffee intake is associated with: (i) overall risk of being diagnosed with/dying from any cancer; and (ii) risk of individual cancer…	[Ong, Jue-Sheng; Law, Matthew H.; An, Jiyuan; Han, Xikun; Gharahkhani, Puya; MacGregor, Stuart] QIMR Berghofer Med Res Inst, Dept Genet & Computat Biol, Stat Genet, Brisbane, Qld, Australia; [Ong, Jue-Sheng; Han, Xikun] Univ Queensland, Fac Med, Brisbane, Qld, Australia; [Whiteman, David C.] QIMR Berghofer Med Res Inst, Dept Populat Hlth, Canc Control, Brisbane, Qld, Australia; [Neale, Rachel E.]…	Ong, JS (corresponding author), QIMR Berghofer Med Res Inst, Dept Genet & Computat Biol, Stat Genet, Locked Bag 2000, Herston, Qld 4029, Australia.	4	OXFORD	2019	Public, Environmental & Occupational Health	Public, Environmental & Occupational Health	31412118
Prostate Cancer	Apprey, V; Wang, SP; Tang, W; Kittles, RA; Southerland, WM; Ittmann, M; Kwabi-Addo, B	Association of Genetic Ancestry With DNA Methylation Changes in Prostate Cancer Disparity	ANTICANCER RESEARCH	AIMs; DNA methylation; prostate cancer; disparity	AFRICAN-AMERICAN; ETHNIC-DIFFERENCES; RACIAL-DIFFERENCES; TUMOR VOLUME; CPG ISLAND; RISK; HYPERMETHYLATION; IDENTIFICATION; WHITE; GSTP1	Background: We hypothesized that ancestry-mediated methylated DNA changes may drive racial and ethnic disparity in prostate cancer (PCa). To test this hypothesis, we analyzed genetic ancestry and association with DNA methylation changes in PCa disparity. Materials and Methods: Pyrosequencing and ancestry informative markers were used for DNA methylation and genetic ancestry testing, respectively.…	[Apprey, Victor] Howard Univ, Dept Family Med, Washington, DC 20059 USA; [Wang, Songping; Southerland, William M.; Kwabi-Addo, Bernard] Howard Univ, Dept Biochem & Mol Biol, Washington, DC 20059 USA; [Tang, Wei] NCI, Lab Human Carcinogenesis, Div Canc Control & Populat Sci, NIH, Bethesda, MD 20892 USA; [Kittles, Rick A.] City Hope Natl Med Ctr, Dept Populat Sci, Div Hlth Equ, Duarte, CA USA; [Itt…	Kwabi-Addo, B (corresponding author), Dept Biochem & Mol Biol, 520 W St NW, Washington, DC 20059 USA.	4	ATHENS	2019	Oncology	Oncology	31704810
Prostate Cancer	Emami, NC; Kachuri, L; Meyers, TJ; Das, R; Hoffman, JD; Hoffmann, TJ; Hu, DL; Shan, J; Feng, FY; Ziv, E; Van den Eeden, SK; Witte, JS	Association of imputed prostate cancer transcriptome with disease risk reveals novel mechanisms	NATURE COMMUNICATIONS		GENOTYPE IMPUTATION; GENE; EXPRESSION; VARIANTS; FUSION; METAANALYSIS; ANNOTATION; TMPRSS2; PANEL; HNF1B	Here we train cis-regulatory models of prostate tissue gene expression and impute expression transcriptome-wide for 233,955 European ancestry men (14,616 prostate cancer (PrCa) cases, 219,339 controls) from two large cohorts. Among 12,014 genes evaluated in the UK Biobank, we identify 38 associated with PrCa, many replicating in the Kaiser Permanente RPGEH. We report the association of elevated T…	[Emami, Nima C.; Witte, John S.] Univ Calif San Francisco, Program Biol & Med Informat, San Francisco, CA 94158 USA; [Emami, Nima C.; Kachuri, Linda; Meyers, Travis J.; Hoffman, Joshua D.; Hoffmann, Thomas J.; Witte, John S.] Univ Calif San Francisco, Dept Epidemiol & Biostat, San Francisco, CA 94158 USA; [Das, Rajdeep; Feng, Felix Y.; Van den Eeden, Stephen K.; Witte, John S.] Univ Calif San Fra…	Witte, JS (corresponding author), Univ Calif San Francisco, Program Biol & Med Informat, San Francisco, CA 94158 USA.; Witte, JS (corresponding author), Univ Calif San Francisco, Dept Epidemiol & Biostat, San Francisco, CA 94158 USA.; Witte, JS (corresponding author), Univ Calif San Francisco, Dept Urol, San Francisco, CA 94158 USA.; Witte, JS (corresponding author), Univ Calif San Francisco, Ins…	6	LONDON	2019	Multidisciplinary Sciences	Science & Technology - Others Topics	31308362
Schizophrenia	Li, WQ; Yang, YF; Luo, BB; Zhang, Y; Song, XQ; Li, M; Lv, LX	Association of SYNE1 locus with bipolar disorder in Chinese population	HEREDITAS	SYNE1; rs9371601; Genome-wide association study; Bipolar disorder; DNA methylation	GENOME-WIDE ASSOCIATION; SCHIZOPHRENIA RISK; SUSCEPTIBILITY LOCI; IDENTIFIES 2; EXPRESSION; BRAIN; GENE; REPLICATION; METHYLATION; MECHANISMS	ObjectivesGenome-wide association studies (GWAS) suggest that rs9371601 in the SYNE1 gene is a risk SNP for bipolar disorder (BPD) in populations of European ancestry, but further replication analyses across distinct populations are needed.MethodsWe analyzed the association between rs9371601 and BPD in a Han Chinese sample of 1315 BPD cases and 1956 controls.ResultsWe observed a significant assoc…	[Li, Wenqiang; Yang, Yongfeng; Luo, Binbin; Zhang, Yan; Lv, Luxian] Xinxiang Med Univ, Henan Mental Hosp, Affiliated Hosp 2, Dept Psychiat, Xinxiang, Henan, Peoples R China; [Li, Wenqiang; Yang, Yongfeng; Luo, Binbin; Zhang, Yan; Lv, Luxian] Xinxiang Med Univ, Henan Key Lab Biol Psychiat, Xinxiang, Henan, Peoples R China; [Song, Xueqin] Zhengzhou Univ, Affiliated Hosp 1, Zhengzhou, Henan, Peoples…	Lv, LX (corresponding author), Xinxiang Med Univ, Henan Mental Hosp, Affiliated Hosp 2, Dept Psychiat, Xinxiang, Henan, Peoples R China.; Li, M (corresponding author), Chinese Acad Sci, Key Lab Anim Models & Human Dis Mech, Kunming, Yunnan, Peoples R China.; Li, M (corresponding author), Chinese Acad Sci, Kunming Inst Zool, Kunming, Yunnan, Peoples R China.	1	LONDON	2019	Genetics & Heredity	Genetics & Heredity	31236099
Schizophrenia	Gendy, MNS; Zai, C; Le Foll, B; Kennedy, JL	Association Study of OPRM1 Gene in a Sample of Schizophrenia Patients With Alcohol Dependence or Abuse	CANADIAN JOURNAL OF ADDICTION	Alcohol dependence; Mu opioid receptor gene (OPRM1); Polymorphism; Schizophrenia	OPIOID RECEPTOR GENE; SUBSTANCE USE DISORDERS; ENVIRONMENTAL CONTRIBUTIONS; FUNCTIONAL POLYMORPHISM; TARDIVE-DYSKINESIA; A118G POLYMORPHISM; FLIP-FLOP; MU; NALTREXONE; RISK	Alcohol use disorder is a complex disorder that is influenced by genetic factors. The non-synonymous single-nucleotide polymorphism rs1799971 in exon i in opioid receptor OPRM1 was extensively studied in patients with alcohol dependence with mixed findings. Moreover, studies showed that opioid receptor polymorphism might play a role in the pathophysiology of schizophrenia. Our results suggest tha…	[Gendy, Marie N. S.; Le Foll, Bernard] Ctr Addict & Mental Hlth, Translat Addict Res Lab, Toronto, ON, Canada; [Le Foll, Bernard] CAMH, Addict Med Serv, Acute Care Proram, Alcohol Res & Treatment Clin, Toronto, ON, Canada; [Le Foll, Bernard] CAMH, Campbell Family Mental Hlth Res Inst, Toronto, ON, Canada; [Le Foll, Bernard] Univ Toronto, Dept Family & Community Med, Toronto, ON, Canada; [Gendy, M…	Le Foll, B (corresponding author), Ctr Addict & Mental Hlth CAMH, Translat Addict Res Lab, 33 Russell St, Toronto, ON M5S 2S1, Canada.; Le Foll, B (corresponding author), Ctr Addict & Mental Hlth CAMH, Campbell Family Mental Hlth Res Inst, 33 Russell St, Toronto, ON M5S 2S1, Canada.	0	ALBERTA	2019	Substance Abuse	Substance Abuse
Schizophrenia	Zai, CC; Tiwari, AK; Zai, GC; Freeman, N; Pouget, JG; Greco, J; Tampakeras, M; Shaikh, SA; Herbert, D; Emmerson, H; Cheema, SY; Braganza, N; Muller, DJ; Voineskos, AN; Remington, G; Kennedy, JL	Association Study of the Complement Component C4 Gene in Tardive Dyskinesia	FRONTIERS IN PHARMACOLOGY	pharmacogenetics; tardive dyskinesia (TD); complement component C4; schizophrenia; antipsychotic	SCHIZOPHRENIA-PATIENTS; FAMILIAL OCCURRENCE; COMMON VARIANTS; RISK	Tardive dyskinesia (TD) is a movement disorder that may develop in schizophrenia patients being treated long-term with antipsychotic medication. TD interferes with voluntary movements and leads to stigma, and can be associated with treatment non-adherence. The etiology of TD is unclear, but it appears to have a genetic component. There is emerging evidence of immune dysregulation in TD. In the cu…	[Zai, Clement C.; Tiwari, Arun K.; Zai, Gwyneth C.; Freeman, Natalie; Pouget, Jennie G.; Greco, James; Tampakeras, Maria; Shaikh, Sajid A.; Herbert, Deanna; Emmerson, Heather; Cheema, Sheraz Y.; Braganza, Nicole; Mueller, Daniel J.; Voineskos, Aristotle N.; Remington, Gary; Kennedy, James L.] Ctr Addict & Mental Hlth, Campbell Family Mental Hlth Res Inst, Tanenbaum Ctr Pharmacogenet, Toronto, ON,…	Zai, CC; Kennedy, JL (corresponding author), Ctr Addict & Mental Hlth, Campbell Family Mental Hlth Res Inst, Tanenbaum Ctr Pharmacogenet, Toronto, ON, Canada.; Zai, CC; Kennedy, JL (corresponding author), Univ Toronto, Dept Psychiat, Toronto, ON, Canada.; Zai, CC; Kennedy, JL (corresponding author), Univ Toronto, Inst Med Sci, Toronto, ON, Canada.; Zai, CC (corresponding author), Univ Toronto, La…	0	LAUSANNE	2019	Pharmacology & Pharmacy	Pharmacology & Pharmacy	31849639
Prostate Cancer	Perrot, E; Seddik, S; Gourtaud, G; Eyraud, R; Roux, V; Moureaux, C; Blanchet, P; Brureau, L	Biopsy Grade Group as a reliable prognostic factor for BCR in Afro-Caribbean men with intermediate- and high-risk prostate cancer	WORLD JOURNAL OF UROLOGY	Prostate cancer; Biochemical recurrence; Afro-Caribbean; ISUP classification; Grade Group	2014 INTERNATIONAL SOCIETY; RADICAL PROSTATECTOMY; RACIAL-DIFFERENCES; PARTIN TABLES; ANTIGEN; POPULATION; VALIDATION; AMERICAN; SYSTEM; SERUM	Purpose The Grade Group (GG) classification is recommended by guidelines as a reliable prognostic factor of prostate cancer. However, most studies have been performed on the Caucasian population. Our objective was to validate GG classification as a safe way to classify intermediate- and high-risk patients with African ancestry. Patients and methods This was a retrospective study in an Afro-Caribb…	[Perrot, Emmanuel; Seddik, Sofiane; Gourtaud, Gilles; Eyraud, Remi; Roux, Virginie; Moureaux, Clement; Blanchet, Pascal; Brureau, Laurent] CHU Pointe a Pitre, Serv Urol, F-97159 Pointe A Pitre, Guadeloupe, France; [Blanchet, Pascal; Brureau, Laurent] Univ Antilles, Univ Rennes, CHU Pointe a Pitre,Inserm, EHESP,Irset,Inst Rech Sante Environm & Travail,UM, Pointe A Pitre, Guadeloupe, France	Brureau, L (corresponding author), CHU Pointe a Pitre, Serv Urol, F-97159 Pointe A Pitre, Guadeloupe, France.; Brureau, L (corresponding author), Univ Antilles, Univ Rennes, CHU Pointe a Pitre,Inserm, EHESP,Irset,Inst Rech Sante Environm & Travail,UM, Pointe A Pitre, Guadeloupe, France.	0	NEW YORK	2020	Urology & Nephrology	Urology & Nephrology	31485740
Prostate Cancer	Fowke, JH; Koyama, T; Dai, Q; Zheng, SL; Xu, JF; Howard, LE; Freedland, SJ	Blood and dietary magnesium levels are not linked with lower prostate cancer risk in black or white men	CANCER LETTERS	Diet; Biomarker; Calcium; Race; Genetic African ancestry	CORONARY-HEART-DISEASE; DAIRY PRODUCT; DOUBLE-BLIND; CARDIOVASCULAR-DISEASE; NONDIABETIC SUBJECTS; INSULIN-RESISTANCE; AFRICAN-AMERICANS; COLORECTAL-CANCER; CALCIUM INTAKE; VITAMIN-D	Recent studies suggest a diet low in dietary magnesium intake or lower blood magnesium levels is linked with increased prostate cancer risk. This study investigates the race-specific link between blood magnesium and calcium levels, or dietary magnesium intake, and the diagnosis of low-grade and high-grade prostate cancer. The study included 637 prostate cancer cases and 715 biopsy-negative contro…	[Fowke, Jay H.] Univ Tennessee, Hlth Sci Ctr, Dept Prevent Med, 66 North Pauline Dr,Suite 600, Memphis, TN 38163 USA; [Koyama, Tatsuki] Vanderbilt Univ, Med Ctr, Dept Biostat, Nashville, TN USA; [Dai, Qi] Vanderbilt Univ, Med Ctr, Dept Med, Nashville, TN USA; [Zheng, S. Lilly; Xu, Jianfeng] NorthShore Univ HealthSyst, Program Personalized Canc Care, Evanston, IL USA; [Howard, Lauren E.] Duke Univ…	Fowke, JH (corresponding author), Univ Tennessee, Hlth Sci Ctr, Dept Prevent Med, 66 North Pauline Dr,Suite 600, Memphis, TN 38163 USA.	1	CLARE	2019	Oncology	Oncology	30776477
Prostate Cancer	Chen, YL; Sadasivan, SM; She, RC; Datta, I; Taneja, K; Chitale, D; Gupta, N; Davis, MB; Newman, LA; Rogers, CG; Paris, PL; Li, J; Rybicki, BA; Levin, AM	Breast and prostate cancers harbor common somatic copy number alterations that consistently differ by race and are associated with survival	BMC MEDICAL GENOMICS	SCNAs; Race; Breast cancer; Prostate cancer; Genetic ancestry	AFRICAN-AMERICAN; TUMOR-SUPPRESSOR; MUTATIONAL LANDSCAPE; DISPARITIES; PROGNOSIS; WOMEN	Background Pan-cancer studies of somatic copy number alterations (SCNAs) have demonstrated common SCNA patterns across cancer types, but despite demonstrable differences in aggressiveness of some cancers by race, pan-cancer SCNA variation by race has not been explored. This study investigated a) racial differences in SCNAs in both breast and prostate cancer, b) the degree to which they are shared…	[Chen, Yalei; Sadasivan, Sudha M.; She, Ruicong; Datta, Indrani; Li, Jia; Rybicki, Benjamin A.; Levin, Albert M.] Henry Ford Hlth Syst, Dept Publ Hlth Sci, Detroit, MI 48202 USA; [Chen, Yalei; She, Ruicong; Datta, Indrani; Li, Jia; Levin, Albert M.] Henry Ford Hlth Syst, Ctr Bioinformat, Detroit, MI 48202 USA; [Taneja, Kanika; Chitale, Dhananjay; Gupta, Nilesh] Henry Ford Hlth Syst, Dept Pathol, …	Levin, AM (corresponding author), Henry Ford Hlth Syst, Dept Publ Hlth Sci, Detroit, MI 48202 USA.; Levin, AM (corresponding author), Henry Ford Hlth Syst, Ctr Bioinformat, Detroit, MI 48202 USA.	0	LONDON	2020	Genetics & Heredity	Genetics & Heredity	32819446
Schizophrenia	Gur, RE; Moore, TM; Rosen, MFG; Barzilay, R; Roalf, DR; Calkins, ME; Ruparel, K; Scott, JC; Almasy, L; Satterthwaite, TD; Shinohara, RT; Gur, RC	Burden of Environmental Adversity Associated With Psychopathology, Maturation, and Brain Behavior Parameters in Youths	JAMA PSYCHIATRY		POSTTRAUMATIC-STRESS-DISORDER; PHILADELPHIA NEURODEVELOPMENTAL COHORT; EARLY-LIFE STRESS; SOCIOECONOMIC-STATUS; CHILDHOOD ADVERSITIES; PSYCHIATRIC-DISORDERS; ACADEMIC-ACHIEVEMENT; EXECUTIVE FUNCTION; PUBERTAL CHANGES; SEX-DIFFERENCES	IMPORTANCE Low socioeconomic status (L-SES) and the experience of traumatic stressful events (TSEs) are environmental factors implicated in behavioral deficits, abnormalities in brain development, and accelerated maturation. However, the relative contribution of these environmental factors is understudied. OBJECTIVE To compare the association of L-SES and TSEs with psychopathology, puberty, neuro…	[Gur, Raquel E.; Moore, Tyler M.; Rosen, Mon F. G.; Roalf, David R.; Calkins, Monica E.; Ruparel, Kosha; Scott, J. Cobb; Satterthwaite, Theodore D.; Gur, Ruben C.] Univ Penn, Neuropsychiat Sect, Dept Psychiat, Perelman Sch Med, Philadelphia, PA 19104 USA; [Gur, Raquel E.; Moore, Tyler M.; Rosen, Mon F. G.; Barzilay, Ran; Roalf, David R.; Calkins, Monica E.; Ruparel, Kosha; Satterthwaite, Theodore…	Gur, RE (corresponding author), Univ Penn, Neuropsychiat Sect, Dept Psychiat, Hosp Univ Penn,Perelman Sch Med, 3400 Spruce,10 Gates Pavil, Philadelphia, PA 19104 USA.	23	CHICAGO	2019	Psychiatry	Psychiatry	31141099
Prostate Cancer	Jackson, MD; Tulloch-Reid, MK; McCaw-Binns, AM; Aiken, W; Ferguson, TS; Bennett, NR; Harrison, L; Badaloo, A; McGrowder, D; Grindley, A; Walker, E; Anderson, SG	Central adiposity at diagnosis may reduce prostate cancer-specific mortality in African-Caribbean men with prostate cancer: 10-year follow-up of participants in a case-control study	CANCER CAUSES & CONTROL	Prostate cancer; African ancestry; Pre-diagnostic anthropometry; Case-control follow-up	ANDROGEN DEPRIVATION THERAPY; BODY-MASS INDEX; SURVIVAL; RISK; OBESITY; TISSUE; IMPACT; WAIST; FAT	Purpose General and central adiposity are associated with the risk of developing prostate cancer (PCa), but the role of these exposures on PCa survival among men of African ancestry are less studied. This study aimed to investigate the association of anthropometry at diagnosis with all-cause and PCa-specific mortality and evaluate whether androgen deprivation therapy (ADT) modulated this risk. Me…	[Jackson, Maria D.; McCaw-Binns, Affette M.; Grindley, Annielle; Walker, Evelyn] Univ West Indies, Dept Community Hlth & Psychiat, Kingston 7, Jamaica; [Tulloch-Reid, Marshall K.; Ferguson, Trevor S.; Bennett, Nadia R.; Badaloo, Asha] Univ West Indies, Caribbean Inst Hlth Res, Epidemiol Res Unit, Mona, Jamaica; [Aiken, William] Univ West Indies, Dept Surg Radiol Anaesthesia & Intens Care, Mona, J…	Jackson, MD (corresponding author), Univ West Indies, Dept Community Hlth & Psychiat, Kingston 7, Jamaica.	0	DORDRECHT	2020	Oncology; Public, Environmental & Occupational Health	Oncology; Public, Environmental & Occupational Health	32358695
Chronic kidney disease	Panday, RN; Haan, Y; Diemer, F; Punwasi, A; Rommy, C; Heerenveen, I; van Montfrans, GA; Brewster, LM	Chronic kidney disease and kidney health care status: the healthy life in Suriname (HeliSur) study	INTERNAL AND EMERGENCY MEDICINE	Cardiovascular risk factors; Chronic kidney disease; Renal replacement therapy; Low- and middle-income countries; Kidney health care	STAGE RENAL-DISEASE; DIALYSIS; HYPERTENSION; RISK	The high cardiovascular risk burden in low- and middle-income countries is expected to lead to an explosive increase in chronic kidney disease (CKD). However, population data on CKD from these countries are scarce. Therefore, we assessed kidney health in Suriname. In the Healthy Life in Suriname (HeliSur) study, a random sample of the adult population, we collected data with standardized question…	[Panday, Rani Nannan; Haan, Yentl; van Montfrans, Gert A.] Acad Med Ctr, Dept Internal Med, Amsterdam, Netherlands; [Diemer, Frederieke] Acad Hosp Paramaribo, Dept Cardiol, Paramaribo, Suriname; [Punwasi, Amar] Acad Hosp Paramaribo, Dept Internal Med, Paramaribo, Suriname; [Punwasi, Amar] Surrenal Dialysis Ctr, Paramaribo, Suriname; [Rommy, Chantal] Anton de Kom Univ, Fac Med, Paramaribo, Surinam…	Brewster, LM (corresponding author), Amsterdam Inst Global Hlth & Dev, AHTC, Tower C4,Paasheuvelweg 25,BP 1105, Amsterdam, Netherlands.; Brewster, LM (corresponding author), Creatine Kinase Fdn, Amsterdam, Netherlands.	2	MILAN	2019	Medicine, General & Internal	General & Internal Medicine	30361850
Covid	Arleo, T; Tong, D; Shabto, J; O'Keefe, G; Khosroshahi, A	Clinical course and outcomes of COVID-19 in rheumatic disease patients: a case cohort study with a diverse population	CLINICAL RHEUMATOLOGY	Immunosuppressive agents; Rheumatic diseases; SARS-CoV-2; Tumor necrosis factor inhibitors		Objective To determine clinical course and outcomes in rheumatic disease patients with coronavirus disease 2019 (COVID-19) and compare results to uninfected patients. Methods We conducted a case cohort study of autoimmune disease patients with COVID-19 (confirmed by severe acute respiratory syndrome coronavirus 2 PCR) from February 1, 2020, to July 31, 2020, and compared them in a 1:3 ratio with …	[Arleo, Timothy; Shabto, Julie] Emory Univ, Sch Med, Atlanta, GA USA; [Tong, David] Emory Univ, Sch Med, Div Hosp Med, Atlanta, GA USA; [O'Keefe, Ghazala] Emory Univ, Sch Med, Dept Ophthalmol, Atlanta, GA 30322 USA; [Khosroshahi, Arezou] Emory Univ, Sch Med, Div Rheumatol, 244 Whitehead Bldg,615 Michael St, Atlanta, GA 30322 USA	Khosroshahi, A (corresponding author), Emory Univ, Sch Med, Div Rheumatol, 244 Whitehead Bldg,615 Michael St, Atlanta, GA 30322 USA.	0	LONDON	2021	Rheumatology	Rheumatology	33420870
Covid	Kolin, DA; Kulm, S; Christos, PJ; Elemento, O	Clinical, regional, and genetic characteristics of Covid-19 patients from UK Biobank	PLOS ONE		INFLAMMATION; RISK	Background Coronavirus disease 2019 (Covid-19) has rapidly infected millions of people worldwide. Recent studies suggest that racial minorities and patients with comorbidities are at higher risk of Covid-19. In this study, we analyzed the effects of clinical, regional, and genetic factors on Covid-19 positive status. Methods The UK Biobank is a longitudinal cohort study that recruited participant…	[Kolin, David A.; Kulm, Scott; Elemento, Olivier] Caryl & Israel Englander Inst Precis Med, Meyer Canc Ctr, Weill Cornell Med, New York, NY 10021 USA; [Kolin, David A.; Kulm, Scott; Elemento, Olivier] Weill Cornell Med, Dept Physiol & Biophys, New York, NY 10065 USA; [Christos, Paul J.] Weill Cornell Med, Dept Populat Hlth Sci, New York, NY USA	Kolin, DA (corresponding author), Caryl & Israel Englander Inst Precis Med, Meyer Canc Ctr, Weill Cornell Med, New York, NY 10021 USA.; Kolin, DA (corresponding author), Weill Cornell Med, Dept Physiol & Biophys, New York, NY 10065 USA.	0	SAN FRANCISCO	2020	Multidisciplinary Sciences	Science & Technology - Others Topics	33201886
Chronic kidney disease	Kennedy, OJ; Pirastu, N; Poole, R; Fallowfield, JA; Hayes, PC; Grzeszkowiak, EJ; Taal, MW; Wilson, JF; Parkes, J; Roderick, PJ	Coffee Consumption and Kidney Function: A Mendelian Randomization Study	AMERICAN JOURNAL OF KIDNEY DISEASES		GLOMERULAR-FILTRATION-RATE; ALL-CAUSE MORTALITY; SYSTEMATIC ANALYSIS; GLOBAL BURDEN; DISEASE; ASSOCIATION; ALBUMINURIA; PREVALENCE; CHALLENGES	Rationale & Objective: Chronic kidney disease (CKD) is a leading cause of morbidity and mortality worldwide, with limited strategies for prevention and treatment. Coffee is a complex mixture of chemicals, and consumption has been associated with mostly beneficial health outcomes. This work aimed to determine the impact of coffee consumption on kidney function. Study Design: Genome-wide associatio…	[Kennedy, Oliver J.; Poole, Robin; Parkes, Julie; Roderick, Paul J.] Univ Southampton, Primary Care & Populat Sci Fac Med, Southampton SO17 1BJ, Hants, England; [Pirastu, Nicola; Grzeszkowiak, Eryk J.; Wilson, James F.] Univ Edinburgh, Ctr Global Hlth Res, Usher Inst Populat Hlth Sci & Informat, Edinburgh, Midlothian, Scotland; [Fallowfield, Jonathan A.; Hayes, Peter C.] Univ Edinburgh, Queens Me…	Kennedy, OJ (corresponding author), Univ Southampton, Primary Care & Populat Sci Fac Med, Southampton SO17 1BJ, Hants, England.	5	PHILADELPHIA	2020	Urology & Nephrology	Urology & Nephrology	31837886
Schizophrenia	Kendall, KM; Bracher-Smith, M; Fitzpatrick, H; Lynham, A; Rees, E; Escott-Price, V; Owen, MJ; O'Donovan, MC; Walters, JTR; Kirov, G	Cognitive performance and functional outcomes of carriers of pathogenic copy number variants: analysis of the UK Biobank	BRITISH JOURNAL OF PSYCHIATRY	CNV; cognitive; UK Biobank; Townsend Deprivation Index; schizophrenia	PHENOTYPES	Background Rare copy number variants (CNVs) are associated with risk of neurodevelopmental disorders characterised by varying degrees of cognitive impairment, including schizophrenia, autism spectrum disorder and intellectual disability. However, the effects of many individual CNVs in carriers without neurodevelopmental disorders are not yet fully understood, and little is known about the effects…	[Kendall, Kimberley M.; Bracher-Smith, Matthew; Lynham, Amy; Rees, Elliott; Owen, Michael J.] Cardiff Univ, MRC Ctr Neuropsychiat Genet & Genom, Cardiff, S Glam, Wales; [Fitzpatrick, Harry] Cardiff Univ, Sch Med, Cardiff, S Glam, Wales; [Escott-Price, Valentina] Cardiff Univ, Dementia Res Inst, Cardiff, S Glam, Wales; [Owen, Michael J.] Cardiff Univ, Div Psychol Med & Clin Neurosci, Cardiff, S Gl…	Kirov, G (corresponding author), MRC, Ctr Neuropsychiat Genet & Genom, Hadyn Ellis Bldg,Maindy Rd, Cardiff CF24 4HQ, S Glam, Wales.	15	CAMBRIDGE	2019	Psychiatry	Psychiatry	30767844
Schizophrenia	Zhou, J; Chen, JH; Xu, W; Liu, YH; Song, ZJ; Wen, ZJ; Jian, XM; Yu, JZ; Ma, XJ; Wang, Z; Pan, D; Yi, QZ; Shi, YY	Common variants in SATB2 are associated with schizophrenia in Uygur Chinese population	PSYCHIATRIC GENETICS	association study; SATB2; schizophrenia; Uygur Chinese population	TRANSCRIPTION FACTOR SATB2; GENETIC ASSOCIATION; SILK ROAD; EXPRESSION; UPDATE; REGION; SHESIS	Objective Schizophrenia is one of the most severe mental disorders and its etiology is supposed to be an interaction between genes and environmental factors. Previous genome-wide association studies of schizophrenia have reported multiple susceptibility loci including rs6704641 in the SATB2 gene. Recently, this locus was further confirmed as a genome-wide significant locus for association with sc…	[Zhou, Juan; Chen, Jianhua; Xu, Wei; Liu, Yahui; Song, Zhijian; Wen, Zujia; Jian, Xuemin; Wang, Zhuo; Pan, Dun; Shi, Yongyong] Shanghai Jiao Tong Univ, Key Lab Genet Dev & Neuropsychiat Disorders, Collaborat Innovat Ctr Brain Sci, Biox Inst,Minist Educ, 1954 Huashan Rd, Shanghai, Peoples R China; [Chen, Jianhua] Shanghai Jiao Tong Univ, Sch Med, Shanghai Key Lab Psychot Disorders, Shanghai Mental…	Shi, YY (corresponding author), Shanghai Jiao Tong Univ, Key Lab Genet Dev & Neuropsychiat Disorders, Collaborat Innovat Ctr Brain Sci, Biox Inst,Minist Educ, 1954 Huashan Rd, Shanghai, Peoples R China.	1	PHILADELPHIA	2019	Genetics & Heredity; Neurosciences	Genetics & Heredity; Neurosciences & Neurology	31162297
Prostate Cancer	Wong, M; Bierman, Y; Pettaway, C; Kittles, R; Mims, M; Jones, J; Ittmann, M	Comparative analysis of p16 expression among African American and European American prostate cancer patients	PROSTATE	African American; p16; prostate cancer; TMPRSS2/ERG	RADICAL PROSTATECTOMY; PROTEIN EXPRESSION; RACIAL-DIFFERENCES; TUMOR VOLUME; MEN; BIOMARKER; P16(INK4A); PROGNOSIS; INFERENCE; RB	Background Expression of p16 is increased in a number of malignancies, including prostate cancer (PCa). Recent studies in a European cohort showed that expression of p16 is correlated with expression of the TMPRSS2/ERG (T/E) fusion protein. The T/E fusion is significantly less common in PCas in African American (AA) men. Thus, it would be predicted that p16 expression should be less common in PCa…	[Wong, Myra; Bierman, Yaeli; Ittmann, Michael] Baylor Coll Med, Michael E DeBakey VA Med Ctr, Dept Pathol & Immunol, One Baylor Plaza, Houston, TX 77030 USA; [Pettaway, Curtis] UT MD Anderson Canc Ctr, Dept Urol, Houston, TX USA; [Kittles, Rick] City Hope Comprehens Canc Ctr, Div Hlth Equ, Dept Populat Sci, Duarte, CA USA; [Mims, Martha] Baylor Coll Med, Dept Med, Houston, TX 77030 USA; [Jones, J…	Ittmann, M (corresponding author), Baylor Coll Med, Michael E DeBakey VA Med Ctr, Dept Pathol & Immunol, One Baylor Plaza, Houston, TX 77030 USA.	1	HOBOKEN	2019	Endocrinology & Metabolism; Urology & Nephrology	Endocrinology & Metabolism; Urology & Nephrology	31111520
Schizophrenia	Lam, M; Chen, CY; Li, ZQ; Martin, AR; Bryois, J; Ma, XX; Gaspar, H; Ikeda, M; Benyamin, B; Brown, BC; Liu, RZ; Zhou, W; Guan, LL; Kamatani, Y; Kim, SW; Kubo, M; Kusumawardhani, AAAA; Liu, CM; Ma, H; Periyasamy, S; Takahashi, A; Xu, ZD; Yu, H; ZhU, F; Chen, WJ; Faraone, S; Glatt, SJ; He, L; Hyman, SE; Hwu, HG; McCarro, SA; Neale, BM; Sklar, P; Wildenauer, DB; Yu, X; Zhang, D; Mowry, BJ; Lee, J; Ho…	Comparative genetic architectures of schizophrenia in East Asian and European populations	NATURE GENETICS		GENOME-WIDE ASSOCIATION; POLYGENIC RISK SCORES; INFLAMMATORY-BOWEL-DISEASE; 38 SUSCEPTIBILITY LOCI; GENOTYPE IMPUTATION; COMMON VARIANTS; HAN CHINESE; METAANALYSIS; INDIVIDUALS; SELECTION	Schizophrenia is a debilitating psychiatric disorder with approximately 1% lifetime risk globally. Large-scale schizophrenia genetic studies have reported primarily on European ancestry samples, potentially missing important biological insights. Here, we report the largest study to date of East Asian participants (22,778 schizophrenia cases and 35,362 controls), identifying 21 genome-wide-signifi…	[Lam, Max; Shi, Yongyong] Shanghai Jiao Tong Univ, Bio X Inst, Shanghai, Peoples R China; [Lam, Max; Shi, Yongyong] Inst Mental Hlth Singapore, Res Div, Singapore, Singapore; [Lam, Max; Liu, Jianjun] Genome Inst Singapore, Human Genet, Singapore, Singapore; [Lam, Max] Northwell Hlth, Div Psychiat Res, Zucker Hillside Hosp, Glen Oaks, NY USA; [Lam, Max; Chen, Chia-Yen; Martin, Alicia R.; Liu, Ruiz…	Shi, YY (corresponding author), Shanghai Jiao Tong Univ, Bio X Inst, Shanghai, Peoples R China.; Shi, YY (corresponding author), Inst Mental Hlth Singapore, Res Div, Singapore, Singapore.; Liu, JJ (corresponding author), Genome Inst Singapore, Human Genet, Singapore, Singapore.; Huang, HL (corresponding author), Massachusetts Gen Hosp, Analyt & Translat Genet Unit, Boston, MA 02114 USA.; Huang, H…	54	NEW YORK	2019	Genetics & Heredity	Genetics & Heredity	31740837
Prostate Cancer	Canter, DJ; Reid, J; Latsis, M; Variano, M; Halat, S; Rajamani, S; Gurtner, KE; Sangale, Z; Brawer, M; Stone, S; Bardot, S	Comparison of the Prognostic Utility of the Cell Cycle Progression Score for Predicting Clinical Outcomes in African American and Non-African American Men with Localized Prostate Cancer	EUROPEAN UROLOGY	Localized prostate cancer; Biomarker; Prognostic assay; Ancestry-based risk	ACTIVE SURVEILLANCE; RISK; STRAIGHTFORWARD; MANAGEMENT; RADIATION; DISEASE; ANTIGEN; RACE	Background: Better prostate cancer risk stratification is necessary to inform medical management, especially for African American (AA) men, for whom outcomes are particularly uncertain. Objective: To evaluate the utility of both a cell cycle progression (CCP) score and a clinical cell-cycle risk (CCR) score to predict clinical outcomes in a large cohort of men with prostate cancer highly enriched…	[Canter, Daniel J.; Latsis, Maria; Variano, Margaret; Halat, Shams; Gurtner, Kristen E.; Bardot, Stephen] Ochsner Clin & Alton Ochsner Med Fdn, Dept Urol, 1514 Jefferson Highway, New Orleans, LA 70121 USA; [Canter, Daniel J.; Bardot, Stephen] Queensland Sch Med, Brisbane, Qld, Australia; [Reid, Julia; Rajamani, Saradha; Sangale, Zaina; Brawer, Michael; Stone, Steven] Myriad Genet, Salt Lake City,…	Canter, DJ (corresponding author), Ochsner Clin & Alton Ochsner Med Fdn, Dept Urol, 1514 Jefferson Highway, New Orleans, LA 70121 USA.	5	AMSTERDAM	2019	Urology & Nephrology	Urology & Nephrology	30391079
Public Health	Jabri, L; Rosenthal, DM; Benton, L; Lakhanpaul, M	Complementary feeding practices and nutrient intakes of children aged 6-24 months from Bangladeshi background living in Tower Hamlets, East London: a feasibility study	JOURNAL OF HEALTH POPULATION AND NUTRITION	Infant feeding; Complementary feeding practices; Bangladeshi; Nutrient intake	BODY-MASS INDEX; BIRTH-WEIGHT; ESPGHAN COMMITTEE; LINEAR GROWTH; INFANT; FOOD; GAIN; LIFE; DEFICIENCY; OVERWEIGHT	Background The aim of this study was to assess dietary intakes and complementary feeding practices of children aged 6-24 months who are from Bangladeshi ancestry and living in Tower Hamlets, London, and determine the feasibility of a larger, population-representative study. Methods Questionnaires for demographic variables and feeding practices, and 24-h dietary recalls were administered to 25 mOt…	[Jabri, Laura; Rosenthal, Diana Margot; Benton, Lorna; Lakhanpaul, Monica] UCL Great Ormond St Inst Child Hlth, Populat Policy & Practice Res & Teaching Dept, 30 Guilford St, London WC1N 1EH, England; [Jabri, Laura; Rosenthal, Diana Margot; Benton, Lorna; Lakhanpaul, Monica] UCL, London WC1E 6BT, England; [Rosenthal, Diana Margot; Lakhanpaul, Monica] UCL Collaborat Ctr Inclus Hlth, Dept Epidemiol…	Lakhanpaul, M (corresponding author), UCL Great Ormond St Inst Child Hlth, Populat Policy & Practice Res & Teaching Dept, 30 Guilford St, London WC1N 1EH, England.; Lakhanpaul, M (corresponding author), UCL, London WC1E 6BT, England.; Lakhanpaul, M (corresponding author), UCL Collaborat Ctr Inclus Hlth, Dept Epidemiol & Publ Hlth, London WC1E 7HB, England.	0	LONDON	2020	Environmental Sciences; Public, Environmental & Occupational Health	Environmental Sciences & Ecology; Public, Environmental & Occupational Health	32111257
Schizophrenia	Bigdeli, TB; Genovese, G; Georgakopoulos, P; Meyers, JL; Peterson, RE; Iyegbe, CO; Medeiros, H; Valderrama, J; Achtyes, ED; Kotov, R; Stahl, EA; Abbott, C; Azevedo, MH; Belliveau, RA; Bevilacqua, E; Bromet, EJ; Byerley, W; Carvalho, CB; Chapman, SB; DeLisi, LE; Dumont, AL; O'Dushlaine, C; Evgrafov, OV; Fochtmann, LJ; Gage, D; Kennedy, JL; Kinkead, B; Macedo, A; Moran, JL; Morley, CP; Dewan, MJ; N…	Contributions of common genetic variants to risk of schizophrenia among individuals of African and Latino ancestry	MOLECULAR PSYCHIATRY		GENOME-WIDE ASSOCIATION; LOCI; SUSCEPTIBILITY; METAANALYSIS; MUTATIONS; BURDEN; TRAIT; SET	Schizophrenia is a common, chronic and debilitating neuropsychiatric syndrome affecting tens of millions of individuals worldwide. While rare genetic variants play a role in the etiology of schizophrenia, most of the currently explained liability is within common variation, suggesting that variation predating the human diaspora out of Africa harbors a large fraction of the common variant attribut…	[Bigdeli, Tim B.; Meyers, Jacquelyn L.; Valderrama, Jorge; Fanous, Ayman H.; Pato, Michele T.; Pato, Carlos N.] Suny Downstate Med Ctr, Dept Psychiat & Behav Sci, Brooklyn, NY 11203 USA; [Bigdeli, Tim B.; Georgakopoulos, Penelope; Medeiros, Helena; Valderrama, Jorge; Evgrafov, Oleg V.; Knowles, James A.; Fanous, Ayman H.; Pato, Michele T.; Pato, Carlos N.] Suny Downstate Med Ctr, Inst Genom Hlth,…	Bigdeli, TB (corresponding author), Suny Downstate Med Ctr, Dept Psychiat & Behav Sci, Brooklyn, NY 11203 USA.; Bigdeli, TB (corresponding author), Suny Downstate Med Ctr, Inst Genom Hlth, Brooklyn, NY 11203 USA.; Bigdeli, TB (corresponding author), Vet Affairs New York Harbor Healthcare Syst, Dept Psychiat, Brooklyn, NY 11209 USA.	8	LONDON	2020	Biochemistry & Molecular Biology; Neurosciences; Psychiatry	Biochemistry & Molecular Biology; Neurosciences & Neurology; Psychiatry	31591465
Public Health	Marziali, ME; Card, KG; McLinden, T; Closson, K; Wang, L; Trigg, J; Salters, K; Lima, VD; Parashar, S; Hogg, RS	Correlates of social isolation among people living with HIV in British Columbia, Canada	AIDS CARE-PSYCHOLOGICAL AND SOCIO-MEDICAL ASPECTS OF AIDS/HIV	HIV; social isolation; social connectedness; social networks; latent class analysis	DRUG-USE; SUBSTANCE-ABUSE; MENTAL-HEALTH; OLDER-ADULTS; SUPPORT; POPULATION; LONELINESS; NETWORKS; INDIVIDUALS; DEPRESSION	Our study aims to define and identify correlates of social isolation among people living with HIV (PLHIV). The Longitudinal Investigation into Supportive and Ancillary health services (LISA) study provided a cross-sectional analytic sample of 996 PLHIV in British Columbia, Canada (sampled between 2007 and 2010). Individuals marginalized by socio-structural inequities were oversampled; sampling bi…	[Marziali, Megan E.; McLinden, Taylor; Wang, Lu; Trigg, Jason; Salters, Kate; Lima, Viviane D.; Parashar, Surita; Hogg, Robert S.] BC Ctr Excellence HIV AIDS, Epidemiol & Populat Hlth Program, 608-1081 Burrard St, Vancouver, BC V6Z 1Y6, Canada; [Card, Kiffer G.] Univ Victoria, Fac Human & Social Dev, Sch Publ Hlth & Social Policy, Victoria, BC, Canada; [Card, Kiffer G.; Salters, Kate; Parashar, S…	Hogg, RS (corresponding author), BC Ctr Excellence HIV AIDS, Epidemiol & Populat Hlth Program, 608-1081 Burrard St, Vancouver, BC V6Z 1Y6, Canada.	1	ABINGDON	2021	Health Policy & Services; Public, Environmental & Occupational Health; Psychology, Multidisciplinary; Respiratory System; Social Sciences, Biomedical	Health Care Sciences & Services; Public, Environmental & Occupational Health; Psychology; Respiratory System; Biomedical Social Sciences	32342701
Prostate Cancer	Kato, S; Kawase, M; Kato, D; Ishida, T; Uno, M; Fujimoto, Y; Masue, T; Masue, N; Deguchi, T	Decrease of bone mineral density in Japanese patients with non-metastatic prostate cancer treated with androgen deprivation therapy	JOURNAL OF BONE AND MINERAL METABOLISM	Asian Continental Ancestry Group; Bone density; Gonadotropin-releasing hormone; Osteoporosis; Prostatic neoplasms	HORMONE AGONISTS; FRACTURE RISK; VERTEBRAL FRACTURES; MEN; OSTEOPOROSIS	The aim of this study was to conduct a cross-sectional survey of investigations related to the bone mineral density (BMD) of both non-metastatic prostate cancer (NMPC) patients who have not yet received androgen deprivation therapy (ADT) and patients receiving prolonged ADT in Japan. Japanese male patients with NMPC who received continuous ADT or who were planning to receive ADT were enrolled in …	[Kato, Seiichi; Kawase, Makoto; Kato, Daiki; Ishida, Takashi; Uno, Masahiro; Fujimoto, Yoshinori] Ogaki Municipal Hosp, Dept Urol, 86-4 Minaminokawa Cho, Ogaki, Gifu 5038502, Japan; [Masue, Takako; Masue, Naruyasu] Masue Clin, Gifu, Japan; [Deguchi, Takashi] Gifu Univ, Sch Med, Dept Urol, Gifu, Japan	Kato, S (corresponding author), Ogaki Municipal Hosp, Dept Urol, 86-4 Minaminokawa Cho, Ogaki, Gifu 5038502, Japan.	3	TOKYO	2019	Endocrinology & Metabolism; Medicine, Research & Experimental	Endocrinology & Metabolism; Research & Experimental Medicine	29313098
Prostate Cancer	AlDubayan, SH; Conway, JR; Camp, SY; Witkowski, L; Kofman, E; Reardon, B; Han, SH; Moore, N; Elmarakeby, H; Salari, K; Choudhry, H; Al-Rubaish, AM; Al-Sulaiman, AA; Al-Ali, AK; Taylor-Weiner, A; Van Allen, EM	Detection of Pathogenic Variants With Germline Genetic Testing Using Deep Learning vs Standard Methods in Patients With Prostate Cancer and Melanoma	JAMA-JOURNAL OF THE AMERICAN MEDICAL ASSOCIATION		GENOMICS; RISK	Question In patients with cancer, is the detection of pathogenic germline genetic variation improved by incorporation of automated deep learning technology compared with standard methods? Findings In this cross-sectional analysis of 2 retrospectively collected convenience cohorts of patients with prostate cancer and melanoma, more pathogenic variants in 118 cancer-predisposition genes were found …	[AlDubayan, Saud H.; Conway, Jake R.; Camp, Sabrina Y.; Kofman, Eric; Reardon, Brendan; Han, Seunghun; Moore, Nicholas; Elmarakeby, Haitham; Van Allen, Eliezer M.] Harvard Univ, Harvard Med Sch, Dana Farber Canc Inst, Dept Med Oncol, Boston, MA 02115 USA; [AlDubayan, Saud H.; Conway, Jake R.; Camp, Sabrina Y.; Kofman, Eric; Reardon, Brendan; Han, Seunghun; Moore, Nicholas; Elmarakeby, Haitham; Ta…	Van Allen, EM (corresponding author), Harvard Med Sch, Dana Farber Canc Inst, Dept Med Oncol, 360 Longwood Ave,LC9329, Boston, MA 02215 USA.	1	CHICAGO	2020	Medicine, General & Internal	General & Internal Medicine	33201204
Public Health	Cohen, E; Ndao, A; Bernard, JY; Gueye, A; Duboz, P; Macia, E; Boetsch, G; Pasquet, P; Holdsworth, M; Gradidge, PJL	Development and validation of the body shape scale (BOSHAS) for assessing body shape perception in African populations	BMC PUBLIC HEALTH	Body image scale; Body shape perception; Validation; African ancestry; Africa	FIGURE RATING-SCALE; MASS INDEX; PHYSICAL ATTRACTIVENESS; EATING-DISORDERS; IMAGE; WEIGHT; WOMEN; FEMALE; SIZE; MOthers	BackgroundAs a consequence of 'Western' acculturation, eating disorders and body image disturbances, such as fatness phobia and body dysmorphic disorders towards musculature and body shape, are emerging in Africa, with young people the most affected. It is therefore important to accurately assess perceptions of body shape. However, the existing body image assessment scales lack sufficient accurac…	[Cohen, Emmanuel; Pasquet, Patrick] Museum Natl Hist Nat, CNRS, UMR Ecoanthropol 7206, Paris, France; [Cohen, Emmanuel] Univ Strasbourg, CNRS, UMR 7178, Inst Pluridisciplinaire Hubert CURIEN, Strasbourg, France; [Cohen, Emmanuel] Univ Witwatersrand, MRC Wits Dev Pathways Hlth Res Unit, Dept Paediat, Fac Hlth Sci, Johannesburg, South Africa; [Ndao, Amadou] Ecole Hautes Etud Sci Sociales EHESS, CNR…	Cohen, E (corresponding author), Museum Natl Hist Nat, CNRS, UMR Ecoanthropol 7206, Paris, France.; Cohen, E (corresponding author), Univ Strasbourg, CNRS, UMR 7178, Inst Pluridisciplinaire Hubert CURIEN, Strasbourg, France.	0	LONDON	2020	Public, Environmental & Occupational Health	Public, Environmental & Occupational Health	33066748
Public Health	Hill, J; Delville, CL; Auorousseau, AM; Jonathan, D; Peer, N; Oldenburg, B; Kengne, AP	Development of a Tool to Increase Physical Activity among People at Risk for Diabetes in Low-Resourced Communities in Cape Town	INTERNATIONAL JOURNAL OF ENVIRONMENTAL RESEARCH AND PUBLIC HEALTH	diabetes prevention; physical activity; intervention tool; low-resourced communities	CORONARY-HEART-DISEASE; RESISTANCE EXERCISE; HEALTH-PROMOTION; AEROBIC EXERCISE; DOSE-RESPONSE; PROGRAM; PARTICIPATION; INTERVENTION; PREVENTION; BARRIERS	Targeted lifestyle interventions, including physical activity (PA), have been proven to prevent or delay the onset of diabetes. South Africa's unique context, complex environment and varied cultures and ethnicities require tailored interventions. Our objective was to develop a context-appropriate tool for the South African Diabetes Prevention Programme's PA lifestyle component in order to enable …	[Hill, Jillian; Jonathan, Deborah; Peer, Nasheeta; Kengne, Andre-Pascal] South African Med Res Council, Noncommunicable Dis Res Unit, ZA-7505 Cape Town, South Africa; [Delville, Camille Lavigne; Auorousseau, Anne-Marie] Univ Bordeaux, Bordeaux Sch Publ Hlth, F-33100 Bordeaux, Nouvelle Aquita, France; [Oldenburg, Brian] Univ Melbourne, Melbourne Sch Populat & Global Hlth, Melbourne, Vic 3010, Aust…	Hill, J (corresponding author), South African Med Res Council, Noncommunicable Dis Res Unit, ZA-7505 Cape Town, South Africa.	1	BASEL	2020	Environmental Sciences; Public, Environmental & Occupational Health	Environmental Sciences & Ecology; Public, Environmental & Occupational Health	32019135
Anthropology	Shirley, MK; Cole, TJ; Arthurs, OJ; Clark, CA; Wells, JCK	Developmental origins of variability in pelvic dimensions: Evidence from nulliparous South Asian women in the United Kingdom	AMERICAN JOURNAL OF HUMAN BIOLOGY		PREDICT CEPHALOPELVIC DISPROPORTION; RESONANCE-IMAGING PELVIMETRY; CORONARY-HEART-DISEASE; RELATIVE LEG LENGTH; BODY-MASS INDEX; MATERNAL HEIGHT; FETAL-GROWTH; EXTERNAL PELVIMETRY; CESAREAN-SECTION; SECULAR CHANGE	Objectives Pelvic growth may be sensitive to early-life nutrition, with implications for maternal risk of obstructed labor. However, the "developmental origins" of adult pelvic variability require further investigation. We tested whether adult pelvic dimensions are associated with two components of height, indexing different periods of linear growth: tibia length, a proxy for early postnatal grow…	[Shirley, Meghan K.; Cole, Tim J.; Arthurs, Owen J.; Clark, Chris A.; Wells, Jonathan C. K.] UCL Great Ormond St Inst Child Hlth, London, England; [Shirley, Meghan K.] Univ Sao Paulo, Sch Publ Hlth, Sao Paulo, SP, Brazil; [Arthurs, Owen J.] Great Ormond St Hosp Sick Children, Dept Radiol, London, England	Shirley, MK (corresponding author), Univ Sao Paulo, Sch Publ Hlth, Nutr Dept, Ave Dr Arnaldo 715, BR-01246904 Sao Paulo, SP, Brazil.	4	HOBOKEN	2020	Anthropology; Biology	Anthropology; Life Sciences & Biomedicine - Others Topics	31755611
Chronic kidney disease	Groopman, EE; Marasa, M; Cameron-Christie, S; Petrovski, S; Aggarwal, VS; Milo-Rasouly, H; Li, Y; Zhang, J; Nestor, J; Krithivasan, P; Lam, WY; Mitrotti, A; Piva, S; Kil, BH; Chatterjee, D; Reingold, R; Bradbury, D; DiVecchia, M; Snyder, H; Mu, X; Mehl, K; Balderes, O; Fasel, DA; Weng, C; Radhakrishnan, J; Canetta, P; Appel, GB; Bomback, AS; Ahn, W; Uy, NS; Alam, S; Cohen, DJ; Crew, RJ; Dube, GK;…	Diagnostic Utility of Exome Sequencing for Kidney Disease	NEW ENGLAND JOURNAL OF MEDICINE		MEDICAL GENETICS; AMERICAN-COLLEGE; CLINICAL-TRIALS; MUTATIONS; VARIANTS; OPPORTUNITIES; ASSOCIATION; NEPHROLOGY; CHALLENGES; FAMILIES	BACKGROUND Exome sequencing is emerging as a first-line diagnostic method in some clinical disciplines, but its usefulness has yet to be examined for most constitutional disorders in adults, including chronic kidney disease, which affects more than 1 in 10 persons globally. METHODS We conducted exome sequencing and diagnostic analysis in two cohorts totaling 3315 patients with chronic kidney dise…	[Groopman, E. E.; Marasa, M.; Milo-Rasouly, H.; Li, Y.; Zhang, J.; Nestor, J.; Krithivasan, P.; Lam, W. Y.; Mitrotti, A.; Piva, S.; Kil, B. H.; Chatterjee, D.; Reingold, R.; Bradbury, D.; DiVecchia, M.; Snyder, H.; Mu, X.; Mehl, K.; Balderes, O.; Radhakrishnan, J.; Canetta, P.; Appel, G. B.; Bomback, A. S.; Ahn, W.; Cohen, D. J.; Crew, R. J.; Dube, G. K.; Rao, M. K.; Mohan, S.; Sanna-Cherchi, S.;…	Gharavi, AG (corresponding author), Columbia Univ, Coll Phys & Surg, Div Nephrol, 1150 St Nicholas Ave,Russ Berrie Pavil 413, New York, NY 10032 USA.	87	WALTHAM	2019	Medicine, General & Internal	General & Internal Medicine	30586318
Public Health	Butt, J; Blot, WJ; Shrubsole, MJ; Waterboer, T; Pawlita, M; Epplein, M	Differences in antibody levels to H. pylori virulence factors VacA and CagA among African Americans and whites in the Southeast USA	CANCER CAUSES & CONTROL	Helicobacter pylori; Serology; Antibody level; Disparity	GASTRIC-CANCER RISK; INFLAMMATION; INFECTION; ANCESTRY; TITER; RACE	Purpose Helicobacter pylori (H. pylori) is the leading cause of gastric cancer. High antibody levels to H. pylori virulence factors Vacuolating cytotoxin A (VacA) and Cytotoxin-associated gene A (CagA) have been suggested as gastric cancer risk markers. In the USA, H. pylori sero-prevalence is twofold higher in African Americans compared to whites. We sought to assess whether African Americans al…	[Butt, Julia; Epplein, Meira] Duke Univ, Duke Canc Inst, Canc Control & Populat Hlth Sci Program, Durham, NC 27708 USA; [Butt, Julia; Epplein, Meira] Duke Univ, Dept Populat Hlth Sci, Durham, NC 27708 USA; [Butt, Julia; Waterboer, Tim; Pawlita, Michael] German Canc Res Ctr, Infect & Canc Epidemiol, Heidelberg, Germany; [Blot, William J.; Shrubsole, Martha J.] Vanderbilt Univ, Med Ctr, Dept Med, D…	Butt, J (corresponding author), Duke Univ, Duke Canc Inst, Canc Control & Populat Hlth Sci Program, Durham, NC 27708 USA.; Butt, J (corresponding author), Duke Univ, Dept Populat Hlth Sci, Durham, NC 27708 USA.; Butt, J (corresponding author), German Canc Res Ctr, Infect & Canc Epidemiol, Heidelberg, Germany.	1	DORDRECHT	2020	Oncology; Public, Environmental & Occupational Health	Oncology; Public, Environmental & Occupational Health	32222845
Covid	Toubiana, J; Cohen, JF; Brice, J; Poirault, C; Bajolle, F; Curtis, W; Moulin, F; Matczak, S; Leruez, M; Casanova, JL; Chalumeau, M; Taylor, M; Allali, S	Distinctive Features of Kawasaki Disease Following SARS-CoV-2 Infection: a Controlled Study in Paris, France	JOURNAL OF CLINICAL IMMUNOLOGY	Kawasaki disease; PIMS-TS; MIS-C; SARS-CoV-2; COVID-19	MULTISYSTEM INFLAMMATORY SYNDROME; MIS-C; CHILDREN; COVID-19; SHOCK	Background An outbreak of multisystem inflammatory syndrome in children, including Kawasaki disease (KD), emerged during COVID-19 pandemic. We explored whether Kawasaki-like disease (KD), when associated with confirmed SARS-CoV-2 infection, has specific characteristics. Methods We included children and adolescents with KD criteria admitted in the department of general pediatrics of a university h…	[Toubiana, Julie; Cohen, Jeremie F.; Brice, Josephine; Poirault, Clement; Matczak, Soraya; Chalumeau, Martin; Taylor, Melissa; Allali, Slimane] Univ Paris, Necker Hosp Sick Children, AP HP, Dept Gen Pediat & Pediat Infect Dis,Necker Enfant, F-75015 Paris, France; [Toubiana, Julie; Matczak, Soraya] Inst Pasteur, Biodivers & Epidemiol Bacterial Pathogens, Paris, France; [Cohen, Jeremie F.; Chalumea…	Toubiana, J (corresponding author), Univ Paris, Necker Hosp Sick Children, AP HP, Dept Gen Pediat & Pediat Infect Dis,Necker Enfant, F-75015 Paris, France.; Toubiana, J (corresponding author), Inst Pasteur, Biodivers & Epidemiol Bacterial Pathogens, Paris, France.	0	NEW YORK	2021	Immunology	Immunology	33394320
Public Health	Myburgh, PH; Nienaber-Rousseau, C; Kruger, IM; Towers, GW	Education, Smoking and CRP Genetics in Relation to C-Reactive Protein Concentrations in Black South Africans	INTERNATIONAL JOURNAL OF ENVIRONMENTAL RESEARCH AND PUBLIC HEALTH	CVD; inflammation; schooling; SES; smoking; socio-economic status	CARDIOVASCULAR-DISEASE; METABOLIC SYNDROME; INFLAMMATION; ASSOCIATION; MARKERS; MORTALITY; ANCESTRY; OBESITY; WHITE	Because elevated circulating C-reactive protein (CRP) and low socio-economic status (SES), have both been implicated in cardiovascular disease development, we investigated whether SES factors associate with and interact with CRP polymorphisms in relation to the phenotype. Included in the study were 1569 black South Africans for whom CRP concentrations, 12 CRP single nucleotide polymorphisms (SNPs…	[Myburgh, Pieter Hermanus] Univ Johannesburg, Inst Intelligent Syst, ZA-2006 Johannesburg, South Africa; [Myburgh, Pieter Hermanus; Nienaber-Rousseau, Cornelie] North West Univ, Fac Hlth Sci, Ctr Excellence Nutr, ZA-2520 Potchefstroom, South Africa; [Nienaber-Rousseau, Cornelie] North West Univ, Med Res Council Unit Hypertens & Cardiovasc Dis, ZA-2520 Potchefstroom, South Africa; [Kruger, Iolanth…	Nienaber-Rousseau, C (corresponding author), North West Univ, Fac Hlth Sci, Ctr Excellence Nutr, ZA-2520 Potchefstroom, South Africa.; Nienaber-Rousseau, C (corresponding author), North West Univ, Med Res Council Unit Hypertens & Cardiovasc Dis, ZA-2520 Potchefstroom, South Africa.	0	BASEL	2020	Environmental Sciences; Public, Environmental & Occupational Health	Environmental Sciences & Ecology; Public, Environmental & Occupational Health	32933066
Chronic kidney disease	Vajgel, G; Lima, SC; Santana, DJS; Oliveira, CBL; Costa, DMN; Hicks, PJ; Cavalcante, MAGM; Langefeld, CD; Valente, LM; Crovella, S; Kirsztajn, GM; Freedman, BI; Sandrin-Garcia, P	Effect of a Single Apolipoprotein L1 Gene Nephropathy Variant on the Risk of Advanced Lupus Nephritis in Brazilians	JOURNAL OF RHEUMATOLOGY	LUPUS NEPHRITIS; APOLIPOPROTEINS; KIDNEY FAILURE; BIOPSY	STAGE RENAL-DISEASE; GENOMIC ANCESTRY; INNATE IMMUNITY; KIDNEY-DISEASE; APOL1; AFRICAN; POPULATION; ASSOCIATION; AMERICANS; AGE	Objective. Apolipoprotein L1 gene (APOL1) G1 and G2 renal risk alleles (RRA) are associated with endstage renal disease in blacks with lupus nephritis (LN). The present study determined frequencies of APOL1 RRA in nonwhite Brazilian patients with LN and controls to assess association with renal outcomes. Methods. APOL1 RRA were genotyped in 222 healthy blood donors (controls) and 201 cases with L…	Fed Univ Pernambuco UFPE, Div Nephrol, Hosp Clin, Recife, PE, Brazil; Univ Fed Pernambuco, Mol Biol Lab, Keizo Asami Immunopathol Lab LIKA, Recife, PE, Brazil; Inst Med Integral Prof Fernando Figueira IMIP, Div Nephrol, Recife, PE, Brazil; [Hicks, Pamela J.; Langefeld, Carl D.] Wake Forest Sch Med, Div Publ Hlth Sci, Dept Biostat Sci, Winston Salem, NC 27101 USA; [Freedman, Barry I.] Wake Forest …	Vajgel, G (corresponding author), Fed Univ Pernambuco UFPE, Nephrol, Ave Prof Moraes Rego 1235, Recife, PE, Brazil.	2	TORONTO	2020	Rheumatology	Rheumatology	31732553
Public Health	Howe, LD; Kanayalal, R; Harrison, S; Beaumont, RN; Davies, AR; Frayling, TM; Davies, NM; Hughes, A; Jones, SE; Sassi, F; Wood, AR; Tyrrell, J	Effects of body mass index on relationship status, social contact and socio-economic position: Mendelian randomization and within-sibling study in UK Biobank	INTERNATIONAL JOURNAL OF EPIDEMIOLOGY	Body mass index; obesity; socio-economic; cohabitation; social contact; siblings; Mendelian randomization	OBESITY; WEIGHT; STIGMA; BIAS; DISCRIMINATION	Background: We assessed whether body mass index (BMI) affects social and socioeconomic outcomes. Methods: We used Mendelian randomization (MR), non-linear MR and non-genetic and MR within-sibling analyses, to estimate relationships of BMI with six socio-economic and four social outcomes in 378 244 people of European ancestry in UK Biobank. Results: In MR of minimally related individuals, higher B…	[Howe, Laura D.; Harrison, Sean; Davies, Neil M.; Hughes, Amanda] Univ Bristol, MRC Integrat Epidemiol Unit, Bristol Med Sch, Populat Hlth Sci, Oakfield House, Bristol BS8 2BN, Avon, England; [Kanayalal, Roshni; Beaumont, Robin N.; Frayling, Timothy M.; Jones, Samuel E.; Wood, Andrew R.; Tyrrell, Jessica] Univ Exeter, Royal Devon & Exeter Hosp, Genet Complex Traits, Med Sch, RILD Level 3, Exeter,…	Howe, LD (corresponding author), Univ Bristol, MRC Integrat Epidemiol Unit, Bristol Med Sch, Populat Hlth Sci, Oakfield House, Bristol BS8 2BN, Avon, England.	4	OXFORD	2020	Public, Environmental & Occupational Health	Public, Environmental & Occupational Health	31800047
Prostate Cancer	Watson, KS; Henderson, V; Murray, M; Murphy, AB; Ben Levi, J; McDowell, T; Holloway-Beth, A; Gogana, P; Dixon, MA; Moore, L; Hall, I; Kimbrough, A; Molina, Y; Winn, RA	Engaging African American Men as Citizen Scientists to Validate a Prostate Cancer Biomarker: Work-in-Progress	PROGRESS IN COMMUNITY HEALTH PARTNERSHIPS-RESEARCH EDUCATION AND ACTION	African American men; citizen scientists; community-based participatory research; prostate cancer; community engagement	HEALTH INDEX; PARTICIPATION; COMMUNITY; ATTITUDES; ANCESTRY; SCIENCE; RETURN	Background: African American men (AAM) are underrepresented in prostate cancer (PCa) research despite known disparities. Screening with prostate-specific antigen (PSA) has low specificity for high-grade PCa leading to PCa over diagnosis. The Prostate Health Index (PHI) has higher specificity for lethal PCa but needs validation in AAM. Engaging AAM as citizen scientists (CSs) may improve participa…	[Watson, Karriem S.; Henderson, Vida; Hall, Ivanhoe; Molina, Yamile; Winn, Robert A.] Univ Illinois, Ctr Canc, Chicago, IL 60607 USA; [Watson, Karriem S.; Henderson, Vida; Molina, Yamile] Univ Illinois, Sch Publ Hlth, Div Community Hlth Sci, Chicago, IL 60607 USA; [Murray, Marcus; Holloway-Beth, Alfreda] Project BrOthershood, Chicago, IL USA; [Murphy, Adam B.] Northwestern Univ, Robert H Lurie Ca…	Watson, KS (corresponding author), Univ Illinois, Ctr Canc, Chicago, IL 60607 USA.; Watson, KS (corresponding author), Univ Illinois, Sch Publ Hlth, Div Community Hlth Sci, Chicago, IL 60607 USA.	1	BALTIMORE	2019	Public, Environmental & Occupational Health	Public, Environmental & Occupational Health	31378740
Schizophrenia	Okazaki, S; Otsuka, I; Numata, S; Horai, T; Mouri, K; Boku, S; Ohmori, T; Sora, I; Hishimoto, A	Epigenetic clock analysis of blood samples from Japanese schizophrenia patients	NPJ SCHIZOPHRENIA		DNA METHYLATION AGE; METABOLIC SYNDROME; TELOMERE LENGTH; LIFE-STYLE; MORTALITY; PEOPLE; RISK; PREVALENCE; INPATIENTS; DISORDER	The accelerated aging hypothesis of schizophrenia (SCZ) has been proposed. DNA methylation profiles were developed for determining "epigenetic age." Here, we assessed intrinsic and extrinsic epigenetic age acceleration (IEAA and EEAA, respectively) in SCZ. We examined two independent cohorts of Japanese ancestry. The first cohort consisted of 80 patients with SCZ under long-term or repeated hospi…	[Okazaki, Satoshi; Otsuka, Ikuo; Horai, Tadasu; Boku, Shuken; Sora, Ichiro; Hishimoto, Akitoyo] Kobe Univ, Dept Psychiat, Grad Sch Med, Kobe, Hyogo, Japan; [Numata, Shusuke; Ohmori, Tetsuro] Tokushima Univ, Grad Sch Biomed Sci, Dept Psychiat, Tokushima, Japan; [Mouri, Kentaro] Kobe Univ, Dept Internal Med, Div Biosignal Pathophysiol, Grad Sch Med, Kobe, Hyogo, Japan; [Mouri, Kentaro] Kobe Univ, M…	Hishimoto, A (corresponding author), Kobe Univ, Dept Psychiat, Grad Sch Med, Kobe, Hyogo, Japan.	6	LONDON	2019	Psychiatry	Psychiatry	30814520
Anthropology	Marado, LM; Silva, AM	Estimation of ancestry for an undocumented mandibular sample using dental morphology	ANTHROPOLOGISCHER ANZEIGER	ancestry estimation; sample of unknown origin; dental morphology; principal components analysis (PCA); mean measure of divergence (MMD)	TEETH; ANTHROPOLOGY	Dental morphology is a useful resource in archaeology, anthropology and paleontology, due to its genetic determination. Teeth are a material of high durability. and stability. This work aims to study the dental morphology and test the Portuguese and European biological affinities of an undocumented mandibular sample, through comparison with global and Iberian samples. The dental traits in 163 man…	[Marado, Luis Miguel] Univ Minho, Unit Archaeol, Edificio Congregados,Ave Cent 100, P-4710299 Braga, Portugal; [Marado, Luis Miguel] Landscape Heritage & Terr Lab, Lab2PT, Guimaraes, Portugal; [Silva, Ana Maria] Univ Coimbra, CIAS, Prehist Lab, Coimbra, Portugal; [Silva, Ana Maria] Univ Lisbon, Archaeol Ctr, WARS, UNIARQ, Lisbon, Portugal; [Silva, Ana Maria] Univ Coimbra, Ctr Funct Ecol, Lab Fore…	Marado, LM (corresponding author), Univ Minho, Unit Archaeol, Edificio Congregados,Ave Cent 100, P-4710299 Braga, Portugal.; Marado, LM (corresponding author), Landscape Heritage & Terr Lab, Lab2PT, Guimaraes, Portugal.	0	STUTTGART	2017	Anthropology	Anthropology	28555244
Public Health	Gatica-Dominguez, G; Mesenburg, MA; Barros, AJD; Victora, CG	Ethnic inequalities in child stunting and feeding practices: results from surveys in thirteen countries from Latin America	INTERNATIONAL JOURNAL FOR EQUITY IN HEALTH	Stunting; Ethnic groups; Health equity; Health status disparities	SOCIOECONOMIC INEQUALITIES; HEALTH; UNDERNUTRITION; PREVALENCE; MEXICO; TRENDS; INCOME	Background Although the prevalence of child stunting is falling in Latin America, socioeconomic inequalities persist. However, there is limited evidence on ethnic disparities. We aimed to describe ethnic inequalities of stunting and feeding practices in thirteen Latin American countries using recent nationally representative surveys. Methods We analyzed national surveys carried out since 2006. Ba…	[Gatica-Dominguez, Giovanna; Mesenburg, Marilia Arndt; Barros, Aluisio J. D.; Victora, Cesar G.] Int Ctr Equ Hlth, Marechal Deodoro 1160,3rd Floor, Pelotas, RS, Brazil; [Gatica-Dominguez, Giovanna; Mesenburg, Marilia Arndt; Barros, Aluisio J. D.; Victora, Cesar G.] Univ Fed Pelotas, Postgrad Program Epidmiol, Pelotas, RS, Brazil	Gatica-Dominguez, G (corresponding author), Int Ctr Equ Hlth, Marechal Deodoro 1160,3rd Floor, Pelotas, RS, Brazil.; Gatica-Dominguez, G (corresponding author), Univ Fed Pelotas, Postgrad Program Epidmiol, Pelotas, RS, Brazil.	0	LONDON	2020	Public, Environmental & Occupational Health	Public, Environmental & Occupational Health	32272935
Sociology	Boardman, JD; Blalock, CL; Corley, RP; Stallings, MC; Domingue, BW; McQueen, MB; Crowley, TJ; Hewitt, JK; Lu, Y; Field, SH	Ethnicity, Body Mass, and Genome-Wide Data	BIODEMOGRAPHY AND SOCIAL BIOLOGY		PHYSICAL-ACTIVITY; FAST-FOOD; ENVIRONMENTAL-INFLUENCES; SOCIOECONOMIC-STATUS; SEX-DIFFERENCES; UNITED-STATES; FTO GENE; OBESITY; INDEX; RISK	This article combines social and genetic epidemiology to examine the influence of self-reported ethnicity on body mass index (BMI) among a sample of adolescents and young adults. We use genetic information from more than 5,000 single nucleotide polymorphisms in combination with principal components analysis to characterize population ancestry of individuals in this study. We show that non-Hispani…	[Boardman, Jason D.; Blalock, Casey L.; Hewitt, John K.] Univ Colorado, Inst Behav Sci, Boulder, CO 80309 USA; [Boardman, Jason D.; Blalock, Casey L.; Hewitt, John K.] Univ Colorado, Univ Colorado Populat Ctr, Boulder, CO 80309 USA; [Corley, Robin P.; Stallings, Michael C.; McQueen, Matthew B.] Univ Colorado, Inst Behav Genet, Boulder, CO 80309 USA; [Domingue, Benjamin W.] Univ Colorado, Sch Educ…	Boardman, JD (corresponding author), Univ Colorado, Inst Behav Sci, 483 UCB, Boulder, CO 80309 USA.	1	ABINGDON	2010	Demography; Social Sciences, Biomedical; Sociology	Demography; Biomedical Social Sciences; Sociology	21387985
Public Health	Whaley, AL	Ethnicity, nativity, and the effects of stereotypes on cardiovascular health among people of African ancestry in the United States: internal versus external sources of racism	ETHNICITY & HEALTH	African Americans; cardiovascular health; Caribbean Blacks; negative racial stereotypes; perceived discrimination	CONFIRMATORY FACTOR-ANALYSIS; RACIAL/ETHNIC DISPARITIES; TEST-PERFORMANCE; BLOOD-PRESSURE; THREAT; DISCRIMINATION; BLACK; AMERICAN; HYPERTENSION; IDENTITY	Objective The present study tests the hypothesis that ethnicity and nativity moderate the association of negative racial stereotypes versus perceived discrimination to cardiovascular health among Black respondents to the National Survey of American Life (NSAL). It is also hypothesized that the relationship is strongest in African Americans and weakest in foreign-born Caribbean Blacks with U.S.-bo…	[Whaley, Arthur L.] POB 20551, Houston, TX 77225 USA	Whaley, AL (corresponding author), POB 20551, Houston, TX 77225 USA.	0	ABINGDON	2020	Ethnic Studies; Public, Environmental & Occupational Health	Ethnic Studies; Public, Environmental & Occupational Health	33222505
Public Health	Leishangthem, S; Kushwaha, KPS; Chauhan, T; Kumawat, RK; Chaubey, G; Shrivastava, P	Evaluation of the genomic diversity and shared ancestry of the Meitei community of Manipur (India) with the East Asian populations using autosomal STRs	ANNALS OF HUMAN BIOLOGY	Forensic; STR; autosomal; Meitei; Manipur; PowerPlex(&#174); 21; database; India		Aim To study molecular diversity and genomic heritage of the Meitei community of Manipur using 20 autosomal gene loci markers. Subjects and methods Blood samples were collected from 120 unrelated, healthy individuals of the Meitei population following ethical standards. DNA was extracted using the Phenol chloroform organic extraction method and amplified using the PowerPlex(R) 21 system. Genetic …	[Leishangthem, Surendrajit] Forens Sci Lab, Manipur, India; [Kushwaha, K. P. S.; Chauhan, Tanya] LNJN Natl Inst Criminol & Forens Sci, Delhi, India; [Kumawat, R. K.] DNA Div, State Forens Sci Lab, Jaipur, India; [Chaubey, Gyaneshwer] Banaras Hindu Univ, Dept Zool, Cytogenet Lab, Varanasi, Uttar Pradesh, India; [Shrivastava, Pankaj] Govt MP, DNA Fingerprinting Unit, Dept Home Police, State Forens …	Shrivastava, P (corresponding author), Govt MP, DNA Fingerprinting Unit, Dept Home Police, State Forens Sci Lab, Sagar, India.	0	ABINGDON	2020	Anthropology; Biology; Public, Environmental & Occupational Health	Anthropology; Life Sciences & Biomedicine - Others Topics; Public, Environmental & Occupational Health	32911994
Public Health	Cuomo, RE; Mackey, TK	Examining the association between international migration and colorectal cancer among multiple ancestry groups in the United States	ETHNICITY & HEALTH	Colorectal cancer; international migration; risk factors; ancestry	MIGRANTS; OBESITY; RISK; RACE/ETHNICITY; PATTERNS; HEALTH	Objectives: Prior research has not adequately examined the relationship between international migration and colorectal cancer (CRC) by cultural regions in the US. The purpose of this exploratory study was to determine how annual CRC incidence varied with US annual international migrant inflow in ten different regions, corresponding to dominant ancestry group. Design: County-level international mi…	[Cuomo, Raphael E.; Mackey, T. K.] Global Hlth Policy Inst, San Diego, CA USA; [Mackey, T. K.] Univ Calif San Diego, Sch Med, Dept Anesthesiol, San Diego, CA 92103 USA; [Mackey, T. K.] Univ Calif San Diego, Sch Med, Div Global Publ Hlth, San Diego, CA 92103 USA	Cuomo, RE (corresponding author), Global Hlth Policy Inst, 9500 Gilman Dr Mail Code 0170P, La Jolla, CA 92093 USA.	0	ABINGDON	2022	Ethnic Studies; Public, Environmental & Occupational Health	Ethnic Studies; Public, Environmental & Occupational Health	31679393
Schizophrenia	Pries, LK; Dal Ferro, GA; van Os, J; Delespaul, P; Kenis, G; Lin, BD; Luykx, JJ; Richards, AL; Akdede, B; Binbay, T; Altinyazar, V; Yalincetin, B; Gumus-Akay, G; Cihan, B; Soygur, H; Ulas, H; Cankurtaran, ES; Kaymak, SU; Mihaljevic, MM; Petrovic, SA; Mirjanic, T; Bernardo, M; Mezquida, G; Amoretti, S; Bobes, J; Saiz, PA; Garcia-Portilla, MP; Sanjuan, J; Aguilar, EJ; Santos, JL; Jimenez-Lopez, E; …	Examining the independent and joint effects of genomic and exposomic liabilities for schizophrenia across the psychosis spectrum	EPIDEMIOLOGY AND PSYCHIATRIC SCIENCES	Environment; genetics; psychosis; schizotypy	GENE-ENVIRONMENT; CHILDHOOD TRAUMA; STRUCTURED INTERVIEW; RISK; ASSOCIATION; RELIABILITY; BIRTH; METAANALYSIS; POPULATION; VALIDATION	Aims Psychosis spectrum disorder has a complex pathoetiology characterised by interacting environmental and genetic vulnerabilities. The present study aims to investigate the role of gene-environment interaction using aggregate scores of genetic (polygenic risk score for schizophrenia (PRS-SCZ)) and environment liability for schizophrenia (exposome score for schizophrenia (ES-SCZ)) across the psy…	[Pries, L. -K.; van Os, J.; Delespaul, P.; Kenis, G.; Rutten, B. P. F.; Guloksuz, S.] Maastricht Univ, Sch Mental Hlth & Neurosci, Dept Psychiat & Neuropsychol, Med Ctr, Maastricht, Netherlands; [Dal Ferro, G. A.; Tosato, S.] Univ Verona, Sect Psychiat, Dept Neurosci Biomed & Movement, Verona, Italy; [van Os, J.; Luykx, J. J.] Univ Utrecht, Univ Med Ctr Utrecht, Dept Psychiat, UMC Utrecht Brain C…	Guloksuz, S (corresponding author), Maastricht Univ, Sch Mental Hlth & Neurosci, Dept Psychiat & Neuropsychol, Med Ctr, Maastricht, Netherlands.; Guloksuz, S (corresponding author), Yale Univ, Sch Med, Dept Psychiat, New Haven, CT 06520 USA.	0	CAMBRIDGE	2020	Psychiatry	Psychiatry	33200977
Chronic kidney disease	Ahmed, S; Nutt, CT; Eneanya, ND; Reese, PP; Sivashanker, K; Morse, M; Sequist, T; Mendu, ML	Examining the Potential Impact of Race Multiplier Utilization in Estimated Glomerular Filtration Rate Calculation on African-American Care Outcomes	JOURNAL OF GENERAL INTERNAL MEDICINE		CHRONIC KIDNEY-DISEASE; SERUM CREATININE; RACIAL DISPARITIES; RISK; ANCESTRY; EQUATION; ASSOCIATION; APOL1; BLACK; CKD	Background Advancing health equity entails reducing disparities in care. African-American patients with chronic kidney disease (CKD) have poorer outcomes, including dialysis access placement and transplantation. Estimated glomerular filtration rate (eGFR) equations, which assign higher eGFR values to African-American patients, may be a mechanism for inequitable outcomes. Electronic health record-…	[Ahmed, Salman; Mendu, Mallika L.] Harvard Med Sch, Brigham & Womens Hosp, Div Renal Med, Boston, MA 02115 USA; [Nutt, Cameron T.; Morse, Michelle; Sequist, Thomas] Harvard Med Sch, Brigham & Womens Hosp, Dept Med, Boston, MA 02115 USA; [Eneanya, Nwamaka D.; Reese, Peter P.] Univ Penn, Perelman Sch Med, Renal Electrolyte & Hypertens Div, Philadelphia, PA 19104 USA; [Sivashanker, Karthik] Brigham …	Ahmed, S (corresponding author), Harvard Med Sch, Brigham & Womens Hosp, Div Renal Med, Boston, MA 02115 USA.	4	NEW YORK	2020	Health Care Sciences & Services; Medicine, General & Internal	Health Care Sciences & Services; General & Internal Medicine	33063202
Schizophrenia	Martinez-Magana, JJ; Gonzalez-Castro, TB; Genis-Mendoza, AD; Tovilla-Zarate, CA; Juarez-Rojop, IE; Saucedo-Uribe, E; Rodriguez-Mayoral, O; Lanzagorta, N; Escamilla, M; Macias-Kauffer, L; Nicolini, H	EXPLORATORY ANALYSIS OF POLYGENIC RISK SCORES FOR PSYCHIATRIC DISORDERS: APPLIED TO DUAL DIAGNOSIS	REVISTA DE INVESTIGACION CLINICA-CLINICAL AND TRANSLATIONAL INVESTIGATION	Dual diagnosis; Polygenic risk scores; Schizophrenia; Bipolar disorder	GENOME-WIDE ASSOCIATION; SUBSTANCE USE DISORDERS; SCHIZOPHRENIA; GENETICS; ALCOHOL; LOCI; SUSCEPTIBILITY; VULNERABILITY; METAANALYSIS; COMORBIDITY	Background: Concurrence of substance use disorders (SUDs) is high in individuals with psychiatric illnesses; more importantly, individuals with both disorders (dual diagnosis) have more severe symptoms. Psychiatric disorders have been proposed to share a genetic susceptibility with SUDs. To explore this shared genetic susceptibility, we analyzed whether any of the polygenic risk scores (PRSs) for…	[Martinez-Magana, Jose J.; Gonzalez-Castro, Thelma B.; Juarez-Rojop, Isela E.] Univ Juarez Autonoma Tabasco, Acad Div Hlth Sci, Villahermosa, Tabasco, Mexico; [Martinez-Magana, Jose J.; Genis-Mendoza, Alma D.; Nicolini, Humberto] Inst Nacl Med Genom, Genom Lab Psychiat & Neurodegenerat Dis, Mexico City, DF, Mexico; [Gonzalez-Castro, Thelma B.] Univ Juarez Autonoma Tabasco, Multidisciplinary Acad …	Nicolini, H (corresponding author), Inst Nacl Med Genom, Genom Lab Psychiat & Neurodegenerat Dis, Grp Estudios Med & Familiares Carracci, Mexico City, DF, Mexico.	0	MEXICO	2019	Medicine, General & Internal	General & Internal Medicine	31599879
Schizophrenia	Ruan, CJ; Wang, CY; Tang, YL; Lin, SK; Lee, ST; Hong, KS; Rajkumar, AP; Jacob, KS; de Leon, J	Exploring the Prevalence of Clozapine Phenotypic Poor Metabolizers in 4 Asian Samples They Ranged Between 2% and 13%	JOURNAL OF CLINICAL PSYCHOPHARMACOLOGY	Asian continental ancestry group; genetics; clozapine; blood; clozapine; pharmacokinetics; India; sex; smoking	CYP1A2 ACTIVITY; PLASMA; DISPOSITION; CONTRIBUTE	Purpose/Background Clozapine clearance is influenced by sex, smoking status, ethnicity, coprescription of inducers or inhibitors, obesity, and inflammation. In 126 Beijing inpatients, we measured repeated trough steady-state serum concentrations and identified 4% (5/126) who were phenotypical poor metabolizers (PMs); none were ultrarapid metabolizers (UMs). They were defined as being 2 SDs beyond…	[Ruan, Can-Jun] Natl Clin Res Ctr Mental Disorders, Lab Clin Psychopharmacol, Beijing Key Lab Mental Disorders, Beijing, Peoples R China; [Wang, Chuan-Yue] Capital Med Univ, Beijing Anding Hosp, Natl Clin Res Ctr Mental Disorders,Beijing Key La, Beijing Inst Brain Disorders Ctr Schizophrenia,De, Beijing, Peoples R China; [Tang, Yi-Lang] Emory Univ, Dept Psychiat & Behav Sci, Sch Med, Atlanta, GA …	de Leon, J (corresponding author), Eastern State Hosp, Mental Hlth Res Ctr, Room 3A15A,1350 Bull Lea Rd, Lexington, KY 40511 USA.	9	PHILADELPHIA	2019	Pharmacology & Pharmacy; Psychiatry	Pharmacology & Pharmacy; Psychiatry	31688448
Public Health	Hill, J; Peer, N; Jonathan, D; Mayige, M; Sobngwi, E; Kengne, AP	Findings from Community-Based Screenings for Type 2 Diabetes Mellitus in at Risk Communities in Cape Town, South Africa: A Pilot Study	INTERNATIONAL JOURNAL OF ENVIRONMENTAL RESEARCH AND PUBLIC HEALTH	diabetes risk; community screening; cardiovascular disease; hypertension; dyslipidemia	LIFE-STYLE; METABOLIC SYNDROME; GLUCOSE-TOLERANCE; PRIMARY-CARE; PREVENTION; BELLVILLE; ANXIETY; PEOPLE; WORLD	Completed and ongoing implementation activities globally advocate for community-based approaches to improve strategies for type 2 diabetes prevention. However, little is known about such strategies in the African region where there are higher relative increases in diabetes prevalence. We reported findings from the first 8-month pilot phase of the South African diabetes prevention program. The stu…	[Hill, Jillian; Peer, Nasheeta; Jonathan, Deborah; Kengne, Andre Pascal] South African Med Res Council SAMRC, Noncommunicable Dis Res Unit, ZA-7505 Cape Town, South Africa; [Mayige, Mary] Natl Inst Med Res, Dar Es Salaam 11000, Tanzania; [Sobngwi, Eugene] Univ Yaounde, Dept Med, Yaounde 00000, Cameroon	Hill, J (corresponding author), South African Med Res Council SAMRC, Noncommunicable Dis Res Unit, ZA-7505 Cape Town, South Africa.	0	BASEL	2020	Environmental Sciences; Public, Environmental & Occupational Health	Environmental Sciences & Ecology; Public, Environmental & Occupational Health	32326364
Public Health	Mansukoski, L; Johnson, W; Brooke-Wavell, K; Galvez-Sobral, JA; Furlan, L; Cole, TJ; Bogin, B	Four decades of socio-economic inequality and secular change in the physical growth of Guatemalans	PUBLIC HEALTH NUTRITION	Super-Imposition by Translationand Rotation (SITAR); Pubertal timing; Growth inequalities; Dual burden	EARLY-CHILDHOOD; HEIGHT; OBESITY; AGE; UNDERNUTRITION; CHILDREN; HISTORY; HEALTH; SEX	Objective: To investigate changes in socio-economic inequalities in growth in height, weight, BMI and grip strength in children born during 1955-1993 in Guatemala, a period of marked socio-economic-political change. Design: We modelled longitudinal data on height, weight, BMI and hand grip strength using Super-Imposition by Translation and Rotation (SITAR). Internal Z-scores summarising growth si…	[Mansukoski, Liina; Johnson, William; Brooke-Wavell, Katherine; Bogin, Barry] Loughborough Univ, Sch Sport Exercise & Hlth Sci, Loughborough, Leics, England; [Galvez-Sobral, J. Andres] Univ Valle Guatemala, Ctr Invest Educ, Guatemala City, Guatemala; [Furlan, Luis] Univ Valle Guatemala, Ctr Estudios Informat Aplicada, Guatemala City, Guatemala; [Cole, Tim J.] UCL, Great Ormond St Inst Child Hlth,…	Mansukoski, L (corresponding author), Loughborough Univ, Sch Sport Exercise & Hlth Sci, Loughborough, Leics, England.; Mansukoski, L (corresponding author), Hosp Sick Children, Ctr Global Child Hlth, 686 Bay St, Toronto, ON M5G 0A4, Canada.	3	CAMBRIDGE	2020	Public, Environmental & Occupational Health; Nutrition & Dietetics	Public, Environmental & Occupational Health; Nutrition & Dietetics	31801643
Sociology	Hamilton, TG; Green, TL	From the West Indies to Africa: A universal generational decline in health among blacks in the United States	SOCIAL SCIENCE RESEARCH	USA; Black immigrants; Health; Generations; Blacks; Race	SELF-RATED HEALTH; IMMIGRANT GENERATION; US-BORN; SOCIOECONOMIC-STATUS; ADOLESCENT HEALTH; AMERICANS; NATIVITY; BIRTH; DISCRIMINATION; ACCULTURATION	Research shows that foreign-born blacks have better health profiles than their U.S.-born counterparts. Less is known, however, regarding whether black immigrants' favorable health outcomes persist across generations or whether these patterns differ across the diverse sending regions for black immigrants. In this study, we use data from the 1996-2014 waves of the March Current Population Survey (C…	[Hamilton, Tod G.] Princeton Univ, Dept Sociol, Princeton, NJ 08544 USA; [Hamilton, Tod G.] Princeton Univ, Off Populat Res, Princeton, NJ 08544 USA; [Green, Tiffany L.] Virginia Commonwealth Univ, Sch Med, Dept Hlth Behav & Policy, Richmond, VA 23284 USA	Hamilton, TG (corresponding author), Princeton Univ, Dept Sociol, Princeton, NJ 08544 USA.; Hamilton, TG (corresponding author), Princeton Univ, Off Populat Res, Princeton, NJ 08544 USA.	3	SAN DIEGO	2018	Sociology	Sociology	29793684
Anthropology	Ullinger, JM; Sheridan, SG; Guatelli-Steinberg, D	Fruits of Their Labour: Urbanisation, Orchard Crops, and Dental Health in Early Bronze Age Jordan	INTERNATIONAL JOURNAL OF OSTEOARCHAEOLOGY	ante mortem tooth loss; bioarchaeology; caries; dental anthropology; Early Bronze Age; paleopathology	AGRICULTURAL INTENSIFICATION; SEX-DIFFERENCES; WEAR; CARIES; REVOLUTION; PATHOLOGY; DIET	The analysis of dental remains, which outlast most Others tissues in the human body, provides insight into past diet, activity patterns and ancestry. The remains from Bab edh-Dhra' represent the only skeletal sample available to assess the impact of agricultural intensification in the Early Bronze Age of the southern Levant (ca. 3500-2000 BCE). This era ushered in a period of 'urbanisation', evid…	[Ullinger, J. M.] Quinnipiac Univ, Bioanthropol Res Inst, Anthropol Program, Hamden, CT 06518 USA; [Sheridan, S. G.] Univ Notre Dame, Dept Anthropol, Notre Dame, IN 46556 USA; [Guatelli-Steinberg, D.] Ohio State Univ, Dept Anthropol, Columbus, OH 43210 USA	Ullinger, JM (corresponding author), Quinnipiac Univ, Bioanthropol Res Inst, Anthropol Program, CL-AC 1,275 Mt Carmel Ave, Hamden, CT 06518 USA.	6	HOBOKEN	2015	Anthropology; Archaeology	Anthropology; Archaeology
Chronic kidney disease	Sargazi, FM; Alidadi, A; Taheri, H; Nia, MH; Sargazi, S; Saravani, R; Raisi, HM	Functional miR29a gene polymorphism enhanced the risk of chronic kidney disease in an Iranian population: A preliminary case-control study and bioinformatics analyses	META GENE	Chronic kidney disease; Gene polymorphism; MicroRNAs	CKD; ASSOCIATION; EXPRESSION; FAMILY; MICRORNAS; MIRNA-29; BETA	Background: Chronic kidney disease (CKD) is a global challenge that clusters within families. MicroRNAs have been introduced as candidate markers in predisposition to CKD, but the underlying mechanism has remained mostly unknown. The current preliminary study was designed to examine the effects of rs157907A/G, a functional variant located in the miR29a gene, on the risk of CKD in a population of …	[Sargazi, Fariba Mirani; Taheri, Hamed; Nia, Milad Heidari; Sargazi, Saman; Saravani, Ramin] Zahedan Univ Med Sci, Cellular & Mol Res Ctr, Resistant TB Inst, Zahedan, Iran; [Alidadi, Ali] Zahedan Univ Med Sci, Fac Med, Dept Nephrol, Zahedan, Iran; [Taheri, Hamed] Zahedan Univ Med Sci, Sch Med, Dept Internal Med, Zahedan, Iran; [Saravani, Ramin] Zahedan Univ Med Sci, Sch Med, Dept Clin Biochem, Za…	Sargazi, S; Saravani, R (corresponding author), Zahedan Univ Med Sci, Cellular & Mol Res Ctr, Resistant TB Inst, Zahedan, Iran.	0	AMSTERDAM	2020	Genetics & Heredity	Genetics & Heredity
Chronic kidney disease	Sumaili, EK; Shemer, R; Kruzel-Davila, E; Cohen, EP; Mutantu, PN; Bukabau, JB; Makulo, JRR; Mokoli, VM; Luse, JL; Pakasa, NM; Cavalier, E; Wumba, RD; Reiner-Benaim, A; Boner, G; Lifschitz, M; Nseka, NM; Skorecki, K; Wasser, WG	G1 is the major APOL1 risk allele for hypertension-attributed nephropathy in Central Africa	CLINICAL KIDNEY JOURNAL	APOL1 risk variants; CKD; hypertension; Kinshasa; Trypanosoma brucei gambiense	CHRONIC KIDNEY-DISEASE; VARIANTS; AMERICANS; HEALTH; AGE	Background Sub-Saharan Africans exhibit a higher frequency of chronic kidney disease (CKD) than Others populations. In this study, we sought to determine the frequency of apolipoprotein L1 (APOL1) genotypes in hypertension-attributed CKD in Kinshasa, Democratic Republic of the Congo. Methods We performed a case-control study identifying 162 subjects: 79 with hypertension-attributed CKD and 83 con…	[Sumaili, Ernest K.; Bukabau, Justine B.; Makulo, Jean Robert R.; Mokoli, Vieux M.; Nseka, Nazaire M.] Univ Kinshasa, Kinshasa Univ Hosp, Dept Internal Med, Renal Unit, Kinshasa, DEM REP CONGO; [Shemer, Revital; Kruzel-Davila, Etty; Skorecki, Karl] Technion Israel Inst Technol, Rappaport Fac Med, Haifa, Israel; [Shemer, Revital; Kruzel-Davila, Etty; Skorecki, Karl] Technion Israel Inst Technol, R…	Wasser, WG (corresponding author), Rambam Hlth Care Campus, Div Nephrol, Haifa, Israel.; Wasser, WG (corresponding author), Mayanei HaYeshua Med Ctr, Div Nephrol, Bnei Braq, Israel.	1	OXFORD	2019	Urology & Nephrology	Urology & Nephrology	30976395
Prostate Cancer	Hooker, SE; Woods-Burnham, L; Bathina, M; Lloyd, S; Gorjala, P; Mitra, R; Nonn, L; Kimbro, KS; Kittles, RA	Genetic Ancestry Analysis Reveals Misclassification of Commonly Used Cancer Cell Lines	CANCER EPIDEMIOLOGY BIOMARKERS & PREVENTION		AFRICAN-AMERICANS; ADMIXTURE PROPORTIONS; DIVERSITY; PHARMACOGENETICS; REPRODUCIBILITY; SUSCEPTIBILITY; ESTABLISHMENT; DISPARITIES; STATISTICS; DISCOVERY	Background: Given the scarcity of cell lines from under-represented populations, it is imperative that genetic ancestry for these cell lines is characterized. Consequences of cell line mischaracterization include squandered resources and publication retractions. Methods: We calculated genetic ancestry proportions for 15 cell lines to assess the accuracy of previous race/ethnicity classification a…	[Hooker, Stanley E., Jr.; Woods-Burnham, Leanne; Bathina, Madhavi; Kittles, Rick A.] City Hope Comprehens Canc Ctr, Dept Populat Sci, Div Hlth Equ, Duarte, CA USA; [Lloyd, Stacy] Baylor Coll Med, Dept Mol & Cellular Biol, Houston, TX 77030 USA; [Lloyd, Stacy] Baylor Coll Med, Alkek Ctr Mol Discovery, Houston, TX 77030 USA; [Gorjala, Priyatham; Mitra, Ranjana] Roseman Univ Hlth Sci, Coll Med, Las …	Kittles, RA (corresponding author), City Hope Comprehens Canc Ctr, 1500 E Duarte Rd, Duarte, CA 91010 USA.	5	PHILADELPHIA	2019	Oncology; Public, Environmental & Occupational Health	Oncology; Public, Environmental & Occupational Health	30787054
Chronic kidney disease	Chen, X; Bhuiyan, I; Kuja-Halkola, R; Magnusson, PKE; Svensson, P	Genetic and Environmental Influences on the Correlations between Traits of Metabolic Syndrome and CKD	CLINICAL JOURNAL OF THE AMERICAN SOCIETY OF NEPHROLOGY	metabolic syndrome; chronic kidney disease; estimated glomerular filtration rate; heritability; twin study; abdominal obesity; cystatin C; glomerular filtration rate; risk factors; cross-sectional studies; chronic renal insufficiency; cholesterol; EGFR protein; human; receptor; epidermal growth factor; registries; humans; Renal Insufficiency; Chronic	CHRONIC KIDNEY-DISEASE; MISSING HERITABILITY; RENAL-FUNCTION; CYSTATIN C; RISK; ASSOCIATION; CHOLESTEROL; CREATININE; OBESITY; TWIN	Background and objectivesMetabolic syndrome is a cluster of risk factors associated with CKD. By studying the genetic and environmental influences on how traits of metabolic syndrome correlate with CKD, the understanding of the etiological relationships can be improved.Design, setting, participants, & measurementsFrom the population-based TwinGene project within the Swedish Twin Registry, 4721 co…	[Chen, Xu] Jinan Univ, Baoan Maternal & Child Hlth Hosp, Dept Cent Lab, 56 Yu Lv Rd, Shenzhen 518133, Peoples R China; [Chen, Xu] Jinan Univ, Baoan Maternal & Child Hlth Hosp, Inst Maternal Fetal Med, 56 Yu Lv Rd, Shenzhen 518133, Peoples R China; [Chen, Xu; Kuja-Halkola, Ralf; Magnusson, Patrik K. E.] Karolinska Inst, Dept Med Epidemiol & Biostat, Stockholm, Sweden; [Bhuiyan, Istiak] Karolinska …	Chen, X (corresponding author), Jinan Univ, Baoan Maternal & Child Hlth Hosp, Dept Cent Lab, 56 Yu Lv Rd, Shenzhen 518133, Peoples R China.; Chen, X (corresponding author), Jinan Univ, Baoan Maternal & Child Hlth Hosp, Inst Maternal Fetal Med, 56 Yu Lv Rd, Shenzhen 518133, Peoples R China.	0	WASHINGTON	2019	Urology & Nephrology	Urology & Nephrology	31506278
Chronic kidney disease	Atkinson, MA; Xiao, R; Kottgen, A; Wuhl, E; Wong, CS; Wuttke, M; Bayazit, AK; Caliskan, S; Warady, BA; Schaefer, F; Furth, SL	Genetic associations of hemoglobin in children with chronic kidney disease in the PediGFR Consortium	PEDIATRIC RESEARCH		BLOOD-CELL TRAITS; ANEMIA; ALPHA; LOCI; PROGRESSION; DESIGN; GWAS	BACKGROUND: Genome-wide association studies (GWAS) in healthy populations have identified variants associated with erythrocyte traits, but genetic causes of hemoglobin variation in children with CKD are incompletely understood. METHODS: The Pediatric Investigation of Genetic Factors Linked with Renal Progression (PediGFR) Consortium comprises three pediatric CKD cohorts: Chronic Kidney Disease in…	[Atkinson, Meredith A.] Johns Hopkins Univ, Sch Med, Div Pediat Nephrol, Baltimore, MD 21205 USA; [Xiao, Rui; Furth, Susan L.] Univ Penn, Perelman Sch Med, Dept Biostat Epidemiol & Informat, Philadelphia, PA 19104 USA; [Koettgen, Anna; Wuttke, Matthias] Univ Freiburg, Med Ctr, Inst Med Biometry & Stat, Div Genet Epidemiol, Freiburg, Germany; [Koettgen, Anna; Wuttke, Matthias] Univ Freiburg, Fac M…	Atkinson, MA (corresponding author), Johns Hopkins Univ, Sch Med, Div Pediat Nephrol, Baltimore, MD 21205 USA.	0	NEW YORK	2019	Pediatrics	Pediatrics	30140068
Public Health	Brhane, Y; Yang, P; Christiani, DC; Liu, G; McLaughlin, JR; Brennan, P; Shete, S; Field, JK; Tardon, A; Kohno, T; Shiraishi, K; Matsuo, K; Bosse, Y; Amos, CI; Hung, RJ	Genetic Determinants of Lung Cancer Prognosis in Never Smokers: A Pooled Analysis in the International Lung Cancer Consortium	CANCER EPIDEMIOLOGY BIOMARKERS & PREVENTION		GENOME-WIDE ASSOCIATION; SUSCEPTIBILITY LOCUS; GENOTYPE IMPUTATION; SURVIVAL; VARIANTS; ARCHITECTURE; LMO7	Background: Lung cancer remains the leading cause of cancer death worldwide, with 15% to 20% occurring in never smokers. To assess genetic determinants for prognosis among never smokers, we conducted a genome-wide investigation in the International Lung Cancer Consortium (ILCCO). Methods: Genomic and clinical data from 1,569 never-smoking patients with lung cancer of European ancestry from 10 ILC…	[Brhane, Yonathan; Hung, Rayjean J.] Sinai Hlth Syst, Prosserman Ctr Populat Hlth Res, Lunenfeld Tanenbaum Res Inst, Toronto, ON, Canada; [Yang, Ping] Mayo Clin, Scottsdale, AZ USA; [Christiani, David C.] Harvard TH Chan Sch Publ Hlth, Boston, MA USA; [Liu, Geoffrey] Princess Margaret Canc Ctr, Toronto, ON, Canada; [McLaughlin, John R.; Hung, Rayjean J.] Univ Toronto, Dalla Lana Sch Publ Hlth, To…	Hung, RJ (corresponding author), Sinai Hlth Syst, Lunenfeld Tanenbaum Res Inst, 60 Murray St, Toronto, ON M5T 3L9, Canada.	0	PHILADELPHIA	2020	Oncology; Public, Environmental & Occupational Health	Oncology; Public, Environmental & Occupational Health	32699080
Public Health	Zhao, J; Wurigemule; Sun, J; Xia, ZY; He, GL; Yang, XM; Guo, JX; Cheng, HZ; Li, YX; Lin, S; Yang, TL; Hu, X; Du, H; Cheng, P; Hu, R; Chen, G; Yuan, HB; Zhang, XF; Wei, LH; Zhang, HQ; Wang, CC	Genetic substructure and admixture of Mongolians and Kazakhs inferred from genome-wide array genotyping	ANNALS OF HUMAN BIOLOGY	Population genetics; genetic admixture; population structure	POPULATIONS; MIGRATION; DIVERSITY	Background Mongolian populations are widely distributed geographically, showing abundant ethnic diversity with geographic and tribal differences. Aim To infer the genetic substructure, admixture and ancient genetic sources of Mongolians together with Kazakhs Subjects and methods We genotyped more than 690,000 genome-wide SNPs from 33 Mongolian and Chinese Kazakh individuals and compared these wit…	[Zhao, Jing; Lin, Song; Yang, Tie-Lin; Hu, Xi; Zhang, Hu-Qin] Xi An Jiao Tong Univ, Sch Life Sci & Technol, Key Lab Biomed Informat Engn, Minist Educ, Xian, Peoples R China; [Zhao, Jing; Sun, Jin; Xia, Ziyang; He, Guanglin; Yang, Xiaomin; Guo, Jianxin; Cheng, Hui-Zhen; Li, Yingxiang; Hu, Rong; Wei, Lan-Hai; Wang, Chuan-Chao] Xiamen Univ, Inst Anthropol, Natl Inst Data Sci Hlth & Med, Dept Anthrop…	Zhang, HQ (corresponding author), Xi An Jiao Tong Univ, Sch Life Sci & Technol, Key Lab Biomed Informat Engn, Minist Educ, Xian, Peoples R China.; Wei, LH; Wang, CC (corresponding author), Xiamen Univ, Inst Anthropol, Natl Inst Data Sci Hlth & Med, Dept Anthropol & Ethnol, Xiamen, Peoples R China.; Wei, LH; Wang, CC (corresponding author), Xiamen Univ, Sch Life Sci, Xiamen, Peoples R China.; Yuan…	1	ABINGDON	2020	Anthropology; Biology; Public, Environmental & Occupational Health	Anthropology; Life Sciences & Biomedicine - Others Topics; Public, Environmental & Occupational Health	33059477
Schizophrenia	Maciukiewicz, M; Gorbovskaya, I; Tiwari, AK; Zai, CC; Freeman, N; Meltzer, HY; Kennedy, JL; Muller, DJ	Genetic validation study of protein tyrosine phosphatase receptor type D (PTPRD) gene variants and risk for antipsychotic-induced weight gain	JOURNAL OF NEURAL TRANSMISSION	Antipsychotic-induced weight gain (AIWG); PTPRD; Pharmacogenetics; Antipsychotics	GENOME-WIDE ASSOCIATION; POLYMORPHISMS; SUSCEPTIBILITY; REPLICATION; CHINESE; HTR2C; LOCI	Schizophrenia is a severe, debilitating disorder with a lifetime prevalence of 1% irrespective of gender or ethnicity and is typically treated with antipsychotic drugs. Antipsychotic-induced weight gain (AIWG) is a leading factor of patient non-compliance and has previously been shown to increase the risk of type 2 diabetes, metabolic syndrome, and cardiovascular events. The current study intends…	[Maciukiewicz, Malgorzata; Gorbovskaya, Ilona; Tiwari, Arun K.; Zai, Clement C.; Freeman, Natalie; Kennedy, James L.; Mueller, Daniel J.] Ctr Addict & Mental Hlth, Pharmacogenet Res Clin, Campbell Family Mental Hlth Res Inst, 250 Coll St,R-132, Toronto, ON M5T 1R8, Canada; [Tiwari, Arun K.; Zai, Clement C.; Mueller, Daniel J.] Univ Toronto, Dept Psychiat, Toronto, ON, Canada; [Kennedy, James L.; …	Muller, DJ (corresponding author), Ctr Addict & Mental Hlth, Pharmacogenet Res Clin, Campbell Family Mental Hlth Res Inst, 250 Coll St,R-132, Toronto, ON M5T 1R8, Canada.; Muller, DJ (corresponding author), Univ Toronto, Dept Psychiat, Toronto, ON, Canada.; Muller, DJ (corresponding author), Univ Toronto, Inst Med Sci, Fac Med, Toronto, ON, Canada.	6	WIEN	2019	Clinical Neurology; Neurosciences	Neurosciences & Neurology	30229349
Prostate Cancer	He, CY; Qian, Y; Liu, B; Yang, SX; Ye, D; Sun, XH; Chen, TH; Mao, YY	Genetically Predicted Circulating Level of C-Reactive Protein Is Not Associated With Prostate Cancer Risk	FRONTIERS IN ONCOLOGY	C-reactive protein; genome-wide association study; Mendelian randomization; prostate cancer; single-nucleotide polymorphisms	MENDELIAN RANDOMIZATION; INFLAMMATORY MARKERS; INSTRUMENTS; INTERLEUKIN-6; PREVENTION; HEALTH; BIAS	Background: Inconsistent findings from observational studies have reported that C-reactive protein (CRP) is likely associated with risk of prostate cancer. Because conventional observational studies are susceptible to confounding and reverse causality, it remains unclear whether there is a causal relationship of CRP with risk of prostate cancer. Methods: In this study, we applied a two-sample Men…	[He, Chiyu] Zhejiang Chinese Med Univ, Coll Clin Med 2, Hangzhou, Peoples R China; [Qian, Yu; Liu, Bin; Ye, Ding; Sun, Xiaohui; Mao, Yingying] Zhejiang Chinese Med Univ, Sch Basic Med Sci, Hangzhou, Peoples R China; [Yang, Shaoxue] Chinese Acad Sci, Inst Basic Med & Canc IBMC, Zhejiang Canc Hosp, Univ Chinese Acad Sci,Dept Clin Lab,Canc Hosp, Hangzhou, Peoples R China; [Chen, Tianhui] Chinese Aca…	Mao, YY (corresponding author), Zhejiang Chinese Med Univ, Sch Basic Med Sci, Hangzhou, Peoples R China.; Chen, TH (corresponding author), Chinese Acad Sci, Inst Basic Med & Canc IBMC, Zhejiang Canc Hosp, Univ Chinese Acad Sci,Canc Hosp,Dept Canc Prevent, Hangzhou, Peoples R China.	0	LAUSANNE	2020	Oncology	Oncology	33178578
Chronic kidney disease	Lin, BM; Nadkarni, GN; Tao, R; Graff, M; Fornage, M; Buyske, S; Matise, TC; Highland, HM; Wilkens, LR; Carlson, CS; Park, SL; Setiawan, VW; Ambite, JL; Heiss, G; Boerwinkle, E; Lin, DY; Morris, AP; Loos, RJF; Kooperbere, C; North, KE; Wassel, CL; Franceschini, N	Genetics of Chronic Kidney Disease Stages Across Ancestries: The PAGE Study	FRONTIERS IN GENETICS	genetics; chronic kidney disease stages; genome-wide association studies; APOL1; end stage kidney disease; diverse populations; single nucleotide polymorphisms	APOL1 VARIANTS; ASSOCIATION; CKD; IMPLEMENTATION; RISK	Background: Chronic kidney disease (CKD) is common and disproportionally burdens United Statesethnic minorities. Its genetic determinants may differ by disease severity and clinical stages. To uncover genetic factors associated CKD severity among high-risk ethnic groups, we performed genome-wide association studies (GWAS) in diverse populations within the Population Architecture using Genomics an…	[Lin, Bridget M.; Lin, Dan-Yu] Univ N Carolina, Gillings Sch Global Publ Hlth, Dept Biostat, Chapel Hill, NC 27515 USA; [Nadkarni, Girish N.; Loos, Ruth J. F.] Icahn Sch Med Mt Sinai, Charles Bronfman Inst Personalized Med, New York, NY 10029 USA; [Nadkarni, Girish N.] Icahn Sch Med Mt Sinai, Dept Med, Div Nephrol, New York, NY 10029 USA; [Tao, Ran] Vanderbilt Univ, Med Ctr, Dept Biostat, Nashvil…	Franceschini, N (corresponding author), Univ N Carolina, Dept Epidemiol, Gillings Sch Global Publ Hlth, Chapel Hill, NC 27515 USA.	8	LAUSANNE	2019	Genetics & Heredity	Genetics & Heredity	31178898
Chronic kidney disease	Franceschini, N; Morris, AP	Genetics of kidney traits in worldwide populations: the Continental Origins and Genetic Epidemiology Network (COGENT) Kidney Consortium (COGENT) Kidney Consortium	KIDNEY INTERNATIONAL	chronic kidney disease; diverse populations; gene expression	ANCESTRY GENOME-WIDE; LOCI	We describe our collaborative efforts to increase representation of diverse populations in genomic research of kidney phenotypes to fill an unmet need to further understanding of the genetic contribution to chronic kidney disease (CKD) across the globe. These efforts led to the creation of the Continental Origins and Genetic Epidemiology Network Kidney (COGENT-Kidney) Consortium, focused on devel…	[Franceschini, Nora] Univ N Carolina, Gillings Sch Global Publ Hlth, Dept Epidemiol, 123 West Franklin St,Suite 401, Chapel Hill, NC 27516 USA; [Morris, Andrew P.] Univ Manchester, Div Musculoskeletal & Dermatol Sci, Manchester, Lancs, England	Franceschini, N (corresponding author), Univ N Carolina, Gillings Sch Global Publ Hlth, Dept Epidemiol, 123 West Franklin St,Suite 401, Chapel Hill, NC 27516 USA.	0	NEW YORK	2020	Urology & Nephrology	Urology & Nephrology	32571486
Schizophrenia	Gulsuner, S; Stein, DJ; Susser, ES; Sibeko, G; Pretorius, A; Walsh, T; Majara, L; Mndini, MM; Mqulwana, SG; Ntola, OA; Casadei, S; Ngqengelele, LL; Korchina, V; van der Merwe, C; Malan, M; Fader, KM; Feng, M; Willoughby, E; Muzny, D; Baldinger, A; Andrews, HF; Gur, RC; Gibbs, RA; Zingela, Z; Nagdee, M; Ramesar, RS; King, MC; McClellan, JM	Genetics of schizophrenia in the South African Xhosa	SCIENCE		DE-NOVO MUTATIONS; RARE; ASSOCIATION; DISCOVERY; FRAMEWORK; VARIANTS; ANCESTRY	Africa, the ancestral home of all modern humans, is the most informative continent for understanding the human genome and its contribution to complex disease. To better understand the genetics of schizophrenia, we studied the illness in the Xhosa population of South Africa, recruiting 909 cases and 917 age-, gender-, and residence-matched controls. Individuals with schizophrenia were significantl…	[Gulsuner, S.; Walsh, T.; Casadei, S.; King, M. -C.; McClellan, J. M.] Univ Washington, Dept Genome Sci, Dept Med, Seattle, WA 98195 USA; [Gulsuner, S.; Walsh, T.; Casadei, S.; King, M. -C.; McClellan, J. M.] Univ Washington, Dept Psychiat, Seattle, WA 98195 USA; [Stein, D. J.; Sibeko, G.; Pretorius, A.; Mndini, M. M.; Mqulwana, S. G.; Ntola, O. A.; Ngqengelele, L. L.; Malan, M.; Baldinger, A.] U…	King, MC (corresponding author), Univ Washington, Dept Genome Sci, Dept Med, Seattle, WA 98195 USA.; King, MC (corresponding author), Univ Washington, Dept Psychiat, Seattle, WA 98195 USA.	10	WASHINGTON	2020	Multidisciplinary Sciences	Science & Technology - Others Topics	32001654
Schizophrenia	Cabana-Dominguez, J; Shivalikanjli, A; Fernandez-Castillo, N; Gormand, B	Genome-wide association meta-analysis of cocaine dependence: Shared genetics with comorbid conditions	PROGRESS IN NEURO-PSYCHOPHARMACOLOGY & BIOLOGICAL PSYCHIATRY	Cocaine addiction; Cocaine dependence; Genetic correlation; GWAS; Poligenic risk score; Meta-analysis	LD SCORE REGRESSION; SUBSTANCE USE; UNITED-STATES; GWAS DATA; RISK; SCHIZOPHRENIA; HERITABILITY; ALCOHOL; EXPRESSION; DISORDERS	Cocaine dependence is a complex psychiatric disorder that is highly comorbid with Others psychiatric traits. Twin and adoption studies suggest that genetic variants contribute substantially to cocaine dependence susceptibility, which has an estimated heritability of 65-79%. Here we performed a meta-analysis of genome-wide association studies of cocaine dependence using four datasets from the dbGa…	[Cabana-Dominguez, Judit; Shivalikanjli, Anu; Fernandez-Castillo, Noelia; Gormand, Bru] Univ Barcelona, Fac Biol, Dept Genet Microbiol & Estadist, Avinguda Diagonal 643,Edif Prevosti,3 Planta, E-08028 Barcelona, Catalonia, Spain; [Cabana-Dominguez, Judit; Shivalikanjli, Anu; Fernandez-Castillo, Noelia; Gormand, Bru] Inst Salud Carlos III, Ctr Invest Biomed Red Enfermedades Raras CIBERER, Madrid, …	Fernandez-Castillo, N; Gormand, B (corresponding author), Univ Barcelona, Fac Biol, Dept Genet Microbiol & Estadist, Avinguda Diagonal 643,Edif Prevosti,3 Planta, E-08028 Barcelona, Catalonia, Spain.	4	OXFORD	2019	Clinical Neurology; Neurosciences; Pharmacology & Pharmacy; Psychiatry	Neurosciences & Neurology; Pharmacology & Pharmacy; Psychiatry	31212010
Schizophrenia	Greenwood, TA; Lazzeroni, LC; Maihofer, AX; Swerdlow, NR; Calkins, ME; Freedman, R; Green, MF; Light, GA; Nievergelt, CM; Nuechterlein, KH; Radant, AD; Siever, LJ; Silverman, JM; Stone, WS; Sugar, CA; Tsuang, DW; Tsuang, MT; Turetsky, BI; Gur, RC; Gur, RE; Braff, DL	Genome-wide Association of Endophenotypes for Schizophrenia From the Consortium on the Genetics of Schizophrenia (COGS) Study	JAMA PSYCHIATRY		DE-NOVO MUTATIONS; NEUREGULIN 3 NRG3; PERFORMANCE; HCN1; EXPRESSION; MEMORY; RISK; SUSCEPTIBILITY; GENES; PSYCHOSIS	This genome-wide association study reports 11 schizophrenia-related endophenotypes in an independent cohort of patients with schizophrenia and healthy comparison participants within the Consortium on the Genetics of Schizophrenia study population. Importance The Consortium on the Genetics of Schizophrenia (COGS) uses quantitative neurophysiological and neurocognitive endophenotypes with demonstra…	[Greenwood, Tiffany A.; Maihofer, Adam X.; Swerdlow, Neal R.; Light, Gregory A.; Nievergelt, Caroline M.; Tsuang, Ming T.; Braff, David L.] Univ Calif San Diego, Dept Psychiat, 9500 Gilman Dr,Mail Code 0689, La Jolla, CA 92093 USA; [Lazzeroni, Laura C.] Stanford Univ, Dept Psychiat & Behav Sci, Stanford, CA 94305 USA; [Lazzeroni, Laura C.] Dept Vet Affairs VA Hlth Care Syst, Sierra Pacific Mental…	Greenwood, TA (corresponding author), Univ Calif San Diego, Dept Psychiat, 9500 Gilman Dr,Mail Code 0689, La Jolla, CA 92093 USA.	9	CHICAGO	2019	Psychiatry	Psychiatry	31596458
Schizophrenia	Maciukiewicz, M; Tiwari, AK; Zai, CC; Gorbovskaya, I; Laughlin, CP; Nurmi, EL; Liebermann, JA; Meltzer, HY; Kennedy, JL; Muller, DJ	Genome-wide association study on antipsychotic-induced weight gain in Europeans and African-Americans	SCHIZOPHRENIA RESEARCH	Schizophrenia; Antipsychotic-induced weight gain (AIWG); GWAS; Diacylglycerol kinase beta (DGKB)	BODY-MASS INDEX; INSULIN-RESISTANCE; RECEPTOR GENE; CBL-B; OBESITY; POLYMORPHISMS; SCHIZOPHRENIA; VARIANTS; GLUCOSE-6-PHOSPHATE-DEHYDROGENASE; LEPTIN	Background: Antipsychotic (AP) medications are the first line of treatment for schizophrenia. However, most conferr a risk of antipsychotic-induced weight gain (AIWG). The objective of this investigation was to conduct a genome-wide association study (GWAS) of AIWG, followed by comprehensive, post-GWAS approaches. Methods: We investigated n = 201 schizophrenia or schizoaffective disorder patients…	[Maciukiewicz, Malgorzata; Tiwari, Arun K.; Zai, Clement C.; Gorbovskaya, Ilona; Kennedy, James L.; Muller, Daniel J.] Ctr Addict & Mental Hlth, Campbell Family Mental Hlth Res Inst, Pharmacogenet Res Clin, 250 Coll St,R-132, Toronto, ON M5T 1R8, Canada; [Tiwari, Arun K.; Zai, Clement C.; Kennedy, James L.; Muller, Daniel J.] Univ Toronto, Dept Psychiat, Toronto, ON, Canada; [Kennedy, James L.; M…	Muller, DJ (corresponding author), Ctr Addict & Mental Hlth, Campbell Family Mental Hlth Res Inst, Pharmacogenet Res Clin, 250 Coll St,R-132, Toronto, ON M5T 1R8, Canada.	1	AMSTERDAM	2019	Psychiatry	Psychiatry	31447353
Public Health	Chen, JC; Loukola, A; Gillespie, NA; Peterson, R; Jia, PL; Riley, B; Maes, H; Dick, DM; Kendler, KS; Damaj, MI; Miles, MF; Zhao, ZM; Li, MD; Vink, JM; Minica, CC; Willemsen, G; Boomsma, DI; Qaiser, B; Madden, PAF; Korhonen, T; Jousilahti, P; Hallfors, J; Gelernter, J; Kranzler, HR; Sherva, R; Farrer, L; Maher, B; Vanyukov, M; Taylor, M; Ware, JJ; Munafo, MR; Lutz, SM; Hokanson, JE; Gu, FY; Landi,…	Genome-Wide Meta-Analyses of FTND and TTFC Phenotypes	NICOTINE & TOBACCO RESEARCH		NICOTINE DEPENDENCE; FAGERSTROM TEST; LUNG-CANCER; SNP HERITABILITY; COMMON VARIANTS; GENE VARIANT; ASSOCIATION; RISK; LOCI; SCHIZOPHRENIA	Introduction: FTND (Fagerstr.m test for nicotine dependence) and TTFC (time to smoke first cigarette in the morning) are common measures of nicotine dependence (ND). However, genome-wide meta-analysis for these phenotypes has not been reported. Methods: Genome-wide meta-analyses for FTND (N = 19,431) and TTFC (N = 18,567) phenotypes were conducted for adult smokers of European ancestry from 14 in…	[Chen, Jingchun; Chen, Xiangning] Univ Nevada, Nevada Inst Personalized Med, 4505 S Maryland Pkwy, Las Vegas, NV 89154 USA; [Loukola, Anu; Qaiser, Beenish; Korhonen, Tellervo; Kaprio, Jaakko] Univ Helsinki, Dept Publ Hlth, FI-00014 Helsinki, Finland; [Loukola, Anu; Qaiser, Beenish; Hallfors, Jenni; Kaprio, Jaakko] Univ Helsinki, Helsinki, Finland; [Gillespie, Nathan A.; Peterson, Roseann; Riley, …	Chen, XN (corresponding author), Univ Nevada, Nevada Inst Personalized Med, 4505 S Maryland Pkwy, Las Vegas, NV 89154 USA.	0	OXFORD	2020	Substance Abuse; Public, Environmental & Occupational Health	Substance Abuse; Public, Environmental & Occupational Health	31294817
Prostate Cancer	Lello, L; Raben, TG; Yong, SY; Tellier, LCAM; Hsu, SDH	Genomic Prediction of 16 Complex Disease Risks Including Heart Attack, Diabetes, Breast and Prostate Cancer	SCIENTIFIC REPORTS		PERFORMANCE; REGRESSION	We construct risk predictors using polygenic scores (PGS) computed from common Single Nucleotide Polymorphisms (SNPs) for a number of complex disease conditions, using L1-penalized regression (also known as LASSO) on case-control data from UK Biobank. Among the disease conditions studied are Hypothyroidism, (Resistant) Hypertension, Type 1 and 2 Diabetes, Breast Cancer, Prostate Cancer, Testicula…	[Lello, Louis; Raben, Timothy G.; Yong, Soke Yuen; Hsu, Stephen D. H.] Michigan State Univ, Dept Phys & Astron, E Lansing, MI 48824 USA; [Tellier, Laurent C. A. M.; Hsu, Stephen D. H.] Genom Predict, North Brunswick, NJ 08902 USA; [Tellier, Laurent C. A. M.; Hsu, Stephen D. H.] BGI Shenzhen, Shenzhen Key Lab Neurogen, Cognit Genom Lab, China Natl GeneBank, Shenzhen, Peoples R China	Lello, L; Raben, TG; Yong, SY; Hsu, SDH (corresponding author), Michigan State Univ, Dept Phys & Astron, E Lansing, MI 48824 USA.; Tellier, LCAM; Hsu, SDH (corresponding author), Genom Predict, North Brunswick, NJ 08902 USA.; Tellier, LCAM; Hsu, SDH (corresponding author), BGI Shenzhen, Shenzhen Key Lab Neurogen, Cognit Genom Lab, China Natl GeneBank, Shenzhen, Peoples R China.	5	LONDON	2019	Multidisciplinary Sciences	Science & Technology - Others Topics	31653892
Prostate Cancer	Koga, Y; Song, HB; Chalmers, ZR; Newberg, J; Kim, E; Carrot-Zhang, J; Piou, D; Polak, P; Abdulkadir, SA; Ziv, E; Meyerson, M; Frampton, GM; Campbell, JD; Huang, FW	Genomic Profiling of Prostate Cancers from Men with African and European Ancestry	CLINICAL CANCER RESEARCH		AMERICAN; EXPRESSION; 8Q24; P53	Purpose: African American (AFR) men have the highest mortality rate from prostate cancer (PCa) compared with men of Others racial/ancestral groups. Differences in the spectrum of somatic genome alterations in tumors between AFR men and Others populations have not been well-characterized due to a lack of inclusion of significant numbers in genomic studies. Experimental Design: To identify genomic …	[Koga, Yusuke; Campbell, Joshua D.] Boston Univ, Sch Med, Dept Med, Boston, MA 02118 USA; [Song, Hanbing; Huang, Franklin W.] Univ Calif San Francisco, Div Hematol Oncol, Dept Med, San Francisco, CA 94143 USA; [Song, Hanbing; Huang, Franklin W.] Univ Calif San Francisco, Helen Diller Family Comprehens Canc Ctr, San Francisco, CA 94143 USA; [Song, Hanbing; Huang, Franklin W.] Univ Calif San Franci…	Campbell, JD (corresponding author), Boston Univ, Sch Med, 72 East Concord St,E604B, Boston, MA 02118 USA.; Huang, FW (corresponding author), Univ Calif San Francisco, 513 Parnassus Ave,HSE1426,Box 1346, San Francisco, CA 94143 USA.	2	PHILADELPHIA	2020	Oncology	Oncology	32651179
Prostate Cancer	Wei, J; Shi, ZQ; Na, R; Wang, CH; Resurreccion, WK; Zheng, SL; Hulick, PJ; Cooney, KA; Helfand, BT; Isaacs, WB; Xu, JF	GermlineHOXB13G84E mutation carriers and risk to twenty common types of cancer: results from the UK Biobank	BRITISH JOURNAL OF CANCER		PROSTATE-CANCER; G84E MUTATION; HOXB13; GENES	GermlineHOXB13G84E mutation has been consistently associated with prostate cancer (PCa) risk, but its association with Others cancers is controversial. We systematically tested its association with the 20 most common cancer types in subjects from the UK Biobank. The G84E mutation was found in 1,545 (0.34%) of 460,224 participants of European ancestry. While mutation status did not associate with …	[Wei, Jun; Shi, Zhuqing; Na, Rong; Wang, Chi-Hsiung; Resurreccion, W. Kyle; Zheng, S. Lilly; Helfand, Brian T.; Xu, Jianfeng] NorthShore Univ HealthSyst, Program Personalized Canc Care, Evanston, IL 60201 USA; [Hulick, Peter J.] NorthShore Univ HealthSyst, Dept Med, Evanston, IL USA; [Cooney, Kathleen A.] Duke Univ, Sch Med, Durham, NC USA; [Cooney, Kathleen A.] Duke Canc Inst, Durham, NC USA; [I…	Xu, JF (corresponding author), NorthShore Univ HealthSyst, Program Personalized Canc Care, Evanston, IL 60201 USA.	0	LONDON	2020	Oncology	Oncology	32830201
Chronic kidney disease	Pizarro, MH; Santos, DC; Melo, LGN; Barros, BSV; Muniz, LH; Porto, LC; Silva, DA; Bregman, R; Gomes, MB	Glomerular filtration rate estimated by the Chronic Kidney Disease Epidemiology Collaboration (CKD-EPI) equation in type 1 diabetes based on genomic ancestry	DIABETOLOGY & METABOLIC SYNDROME	Chronic kidney disease; Genomic ancestry; Self-reported color-race; Type 1 diabetes; Chronic Kidney Disease Epidemiology Collaboration (CKD-EPI) equation	REPORTED COLOR-RACE; NATIONWIDE SURVEY; AFRICAN; EGFR; GFR	Background Black individuals have a great risk of developing chronic kidney disease (CKD) that is associated with high morbimortality, so it is important to classify them into the correct renal function group. Some equations used to estimate glomerular filtration rate (eGFR) divide patients only into two categories: African Americans and non-African Americans. The CKD-EPI equation was tested only…	[Pizarro, Marcela Haas; Santos, Deborah Conte; Vasconcelos Barros, Bianca Senger; Muniz, Luiza Harcar; Gomes, Marilia Brito] Rio de Janeiro State Univ UERJ, Dept Internal Med, Diabet Unit, Blvd 28 Setembro,77-3 Andar, BR-20551030 Rio De Janeiro, RJ, Brazil; [Nunes Melo, Laura Gomes] Rio de Janeiro State Univ UERJ, Dept Ophthalmol, Rio De Janeiro, RJ, Brazil; [Porto, Luis Cristovao] Rio de Janeiro…	Pizarro, MH (corresponding author), Rio de Janeiro State Univ UERJ, Dept Internal Med, Diabet Unit, Blvd 28 Setembro,77-3 Andar, BR-20551030 Rio De Janeiro, RJ, Brazil.	1	LONDON	2020	Endocrinology & Metabolism	Endocrinology & Metabolism	32821292
Anthropology	Wasterlain, SN; Costa, A; Ferreira, MT	Growth faltering in a skeletal sample of enslaved nonadult Africans found at Lagos, Portugal (15th-17th centuries)	INTERNATIONAL JOURNAL OF OSTEOARCHAEOLOGY	age-at-death estimation; development; enslaved; nonadults; paleopathology	ANCESTRY ESTIMATION; DENTAL-CARIES; MEDIEVAL; PLANTATION; HEALTH; LIFE	The aim of this study is to analyse the growth of a sample of 31 nonadult individuals buried in an unusual way in Valle da Gafaria (Lagos, Portugal) between the 15th and 17th centuries. The archaeological and historical context of the skeletal collection (N=158), the morphological traits of the skulls, and the presence of intentionally modified teeth in some individuals led to the conclusion that…	[Wasterlain, S. N.; Costa, A.; Ferreira, M. T.] Univ Coimbra, Dept Life Sci, P-3000456 Coimbra, Portugal; [Wasterlain, S. N.] Univ Coimbra, Dept Life Sci, Ctr Invest Antropol & Saude, Coimbra, Portugal; [Ferreira, M. T.] Univ Coimbra, Dept Life Sci, Ctr Funct Ecol, Lab Forens Anthropol, Coimbra, Portugal	Wasterlain, SN (corresponding author), Univ Coimbra, Dept Life Sci, P-3000456 Coimbra, Portugal.	8	HOBOKEN	2018	Anthropology; Archaeology	Anthropology; Archaeology
Public Health	Bakhtiari, E	Health effects of Muslim racialization: Evidence from birth outcomes in California before and after September 11, 2001	SSM-POPULATION HEALTH	Racialization; Discrimination; Low birthweight; Middle eastern; Muslim	RACIAL-DISCRIMINATION; PSYCHOLOGICAL DISTRESS; TERRORIST ATTACKS; ARAB AMERICANS; STRESS; PRETERM; ACCULTURATION; ASSOCIATION; WOMEN; ISLAM	Although researchers have made progress in understanding how discrimination affects health outcomes, challenges remain in efforts to analyze the distribution of discrimination-linked stress as a population-level risk factor. Discrimination often does not align with categorical comparisons but is racialized in practice. This study explicitly tests the effects of such racialized discrimination by u…	[Bakhtiari, Elyas] William & Mary, Dept Sociol, 100 Ukrop Way, Williamsburg, VA 23187 USA	Bakhtiari, E (corresponding author), William & Mary, Dept Sociol, 100 Ukrop Way, Williamsburg, VA 23187 USA.	0	OXFORD	2020	Public, Environmental & Occupational Health	Public, Environmental & Occupational Health	33313375
Public Health	Hardt, J; Canfell, OJ; Walker, JL; Webb, KL; Brignano, S; Peu, T; Santos, D; Kira, K; Littlewood, R	Healthier Together: Co-design of a culturally tailored childhood obesity community prevention program for Maori & Pacific Islander children and families	HEALTH PROMOTION JOURNAL OF AUSTRALIA	childhood obesity; co&#8208; design; community; Oceanic Ancestry Group; prevention		Issue addressed Children of Maori & Pacific Islander descent living in Australia have a greater prevalence of overweight/obesity and an increased risk of adverse health outcomes. This study aimed to co-design Healthier Together, a community-based, childhood overweight/obesity prevention program tailored to Maori & Pacific Islander cultures. Methods Co-design involved a three-phase, iterative, par…	[Hardt, Jessica; Webb, Kerri-Lyn; Brignano, Sebastien; Peu, Tevita; Santos, Daphne; Kira, Kirstine] Queensland Govt, Dept Hlth, Childrens Hlth Queensland Hosp & Hlth Serv, Brisbane, Qld, Australia; [Webb, Kerri-Lyn] Queensland Govt, Queensland Child & Youth Clin Network, Clin Excellence Queensland, Dept Hlth,Childrens Hlth Queensland Hosp & Hlth S, Brisbane, Qld, Australia; [Hardt, Jessica; Brign…	Hardt, J (corresponding author), Ctr Childrens Hlth Res, 62 Graham St, South Brisbane, Qld 4101, Australia.	0	HOBOKEN	2021	Public, Environmental & Occupational Health	Public, Environmental & Occupational Health	33141972
Prostate Cancer	Hellwege, JN; Stallings, S; Torstenson, ES; Carroll, R; Borthwick, KM; Brilliant, MH; Crosslin, D; Gordon, A; Hripcsak, G; Jarvik, GP; Linneman, JG; Devi, P; Peissig, PL; Sleiman, PAM; Hakonarson, H; Ritchie, MD; Verma, SS; Shang, N; Denny, JC; Roden, DM; Edwards, DRV; Edwards, TL	Heritability and genome-wide association study of benign prostatic hyperplasia (BPH) in the eMERGE network	SCIENTIFIC REPORTS		URINARY-TRACT SYMPTOMS; GONADOTROPIN-RELEASING-HORMONE; 5-ALPHA REDUCTASE INHIBITORS; ELECTRONIC MEDICAL-RECORDS; ANDROGEN-RECEPTOR; GENE-EXPRESSION; NATURAL-HISTORY; RISK; CANCER; VARIANTS	Benign prostatic hyperplasia (BPH) results in a significant public health burden due to the morbidity caused by the disease and many of the available remedies. As much as 70% of men over 70 will develop BPH. Few studies have been conducted to discover the genetic determinants of BPH risk. Understanding the biological basis for this condition may provide necessary insight for development of novel …	[Hellwege, Jacklyn N.; Torstenson, Eric S.; Edwards, Todd L.] Vanderbilt Univ, Med Ctr, Dept Med, Div Epidemiol, Nashville, TN 37235 USA; [Hellwege, Jacklyn N.; Torstenson, Eric S.; Edwards, Digna R. Velez; Edwards, Todd L.] Vanderbilt Univ, Med Ctr, Vanderbilt Genet Inst, Nashville, TN 37235 USA; [Stallings, Sarah] Meharry Vanderbilt Alliance, Div Geriatr Med, Nashville, TN USA; [Carroll, Robert…	Edwards, TL (corresponding author), Vanderbilt Univ, Med Ctr, Dept Med, Div Epidemiol, Nashville, TN 37235 USA.; Edwards, DRV; Edwards, TL (corresponding author), Vanderbilt Univ, Med Ctr, Vanderbilt Genet Inst, Nashville, TN 37235 USA.; Edwards, DRV (corresponding author), Vanderbilt Univ, Dept Biomed Informat, 221 Kirkland Hall, Nashville, TN 37235 USA.; Edwards, DRV (corresponding author), Van…	4	LONDON	2019	Multidisciplinary Sciences	Science & Technology - Others Topics	30988330
Sociology	Liebler, CA; Zacher, M	History, place, and racial self-representation in 21st century America	SOCIAL SCIENCE RESEARCH	Race; Ancestry; Identity; History; Place; Census	REFLECTED APPRAISALS; RACE; IDENTIFICATION; IDENTITY; BLACK; GEOGRAPHIES; ETHNICITY; CHILDREN; DISTURBANCES; COMPLEXITY	How is a person's racial self-representation related to the race history of the place in which he or she lives? We use Census Bureau data about race and ancestry to address this research question for two groups of people with mixed racial heritage: those reporting white and American Indian heritages, or reporting black and American Indian heritages. Links between history, place, and self-represen…	[Liebler, Carolyn A.] Univ Minnesota, Dept Sociol, 909 Social Sci Tower,267 19th Ave S, Minneapolis, MN 55455 USA; Univ Minnesota, Minnesota Populat Ctr, 909 Social Sci Tower,267 19th Ave S, Minneapolis, MN 55455 USA; [Zacher, Meghan] Harvard Univ, Dept Sociol, William James Hall,33 Kirkland St, Cambridge, MA 02138 USA	Liebler, CA (corresponding author), Univ Minnesota, Dept Sociol, 909 Social Sci Tower,267 19th Ave S, Minneapolis, MN 55455 USA.	7	SAN DIEGO	2016	Sociology	Sociology	26973041
Covid	Chen, HH; Shaw, DM; Petty, LE; Graff, M; Bohlender, RJ; Polikowsky, HG; Zhong, X; Kim, D; Buchanan, VL; Preuss, MH; Shuey, MM; Loos, RJF; Huff, CD; Cox, NJ; Bastarache, JA; Bastarache, L; North, KE; Below, JE	Host genetic effects in pneumonia	AMERICAN JOURNAL OF HUMAN GENETICS		SICKLE-CELL TRAIT; ASSOCIATION; VARIANTS; CHILDREN; DISEASE; ASTHMA	Given the coronavirus disease 2019 (COVID-19) pandemic, investigations into host susceptibility to infectious diseases and downstream sequelae have never been more relevant. Pneumonia is a lung disease that can cause respiratory failure and hypoxia and is a common complication of infectious diseases, including COVID-19. Few genome-wide association studies (GWASs) of host susceptibility and severi…	[Chen, Hung-Hsin; Shaw, Douglas M.; Petty, Lauren E.; Polikowsky, Hannah G.; Zhong, Xue; Shuey, Megan M.; Cox, Nancy J.; Below, Jennifer E.] Vanderbilt Univ, Vanderbilt Genet Inst, Med Ctr, Nashville, TN 37232 USA; [Chen, Hung-Hsin; Shaw, Douglas M.; Petty, Lauren E.; Polikowsky, Hannah G.; Zhong, Xue; Shuey, Megan M.; Cox, Nancy J.; Below, Jennifer E.] Vanderbilt Univ, Div Genet Med, Dept Med, M…	Below, JE (corresponding author), Vanderbilt Univ, Vanderbilt Genet Inst, Med Ctr, Nashville, TN 37232 USA.; Below, JE (corresponding author), Vanderbilt Univ, Div Genet Med, Dept Med, Med Ctr, Nashville, TN 37232 USA.	0	CAMBRIDGE	2021	Genetics & Heredity	Genetics & Heredity	33357513
Public Health	Lu, YC; Kweon, SS; Cai, QY; Tanikawa, C; Shu, XO; Jia, WH; Xiang, YB; Huyghe, JR; Harrison, TA; Kim, J; Shin, A; Kim, DH; Matsuo, K; Jee, SH; Guo, XY; Wen, WQ; Shi, JJ; Li, BS; Wang, N; Shin, MH; Li, HL; Ren, ZF; Oh, JH; Oze, I; Ahn, YO; Jung, KJ; Gao, J; Gao, YT; Pan, ZZ; Kamatani, Y; Chan, AT; Gsur, A; Hampe, J; Le Marchand, L; Li, L; Lindblom, A; Moreno, V; Newcomb, PA; Offit, K; Pharoah, PDP;…	Identification of Novel Loci and New Risk Variant in Known Loci for Colorectal Cancer Risk in East Asians	CANCER EPIDEMIOLOGY BIOMARKERS & PREVENTION		GENOME-WIDE ASSOCIATION; SUSCEPTIBILITY LOCI; MOTIF 2; EXPRESSION; PROLIFERATION; METAANALYSIS; EFFICIENT; CHANNELS; PROTEIN; TARGET	Background: Risk variants identified so far for colorectal cancer explain only a small proportion of familial risk of this cancer, particularly in Asians. Methods: We performed a genome-wide association study (GWAS) of colorectal cancer in East Asians, including 23,572 colorectal cancer cases and 48,700 controls. To identify novel risk loci, we selected 60 promising risk variants for replication …	[Lu, Yingchang; Cai, Qiuyin; Shu, Xiao-Ou; Wen, Wanqing; Shi, Jiajun; Long, Jirong; Zheng, Wei] Vanderbilt Univ, Div Epidemiol, Dept Med, Vanderbilt Ingram Canc Ctr,Sch Med, Nashville, TN USA; [Kweon, Sun-Seog] Chonnam Natl Univ, Dept Prevent Med, Med Sch, Gwangju, South Korea; [Kweon, Sun-Seog] Chonnam Natl Univ, Hwasun Hosp, Jeonnam Reg Canc Ctr, Hwasun, South Korea; [Tanikawa, Chizu] Univ Toky…	Zheng, W (corresponding author), Vanderbilt Univ, Vanderbilt Epidemiol Ctr, Sch Med, 2525 West End Ave,8th Floor, Nashville, TN 37203 USA.	0	PHILADELPHIA	2020	Oncology; Public, Environmental & Occupational Health	Oncology; Public, Environmental & Occupational Health	31826910
Prostate Cancer	Wu, L; Wang, JF; Cai, QY; Cavazos, TB; Emami, NC; Long, JR; Shu, XO; Lu, YC; Guo, XY; Bauer, JA; Pasaniuc, B; Penney, KL; Freedman, ML; Kote-Jarai, Z; Witte, JS; Haiman, CA; Eeles, RA; Zheng, W; Benlloch, S; Henderson, BE; Conti, DV; Schumacher, FR; Easton, D; Al Olama, AA; Muir, K; Berndt, SI; Chanock, S; Albanes, D; Weinstein, S; Koutros, S; Wildund, F; Gronberg, H; Gapstur, SM; Stevens, VL; Ta…	Identification of Novel Susceptibility Loci and Genes for Prostate Cancer Risk: A Transcriptome-Wide Association Study in over 140,000 European Descendants	CANCER RESEARCH		MEMBRANE-PROTEIN; EXPRESSION; VARIANTS; NUCKS1; OVEREXPRESSION; INTEGRATION; MIGRATION; ONCOGENE; MULTIPLE; PROMOTES	Genome-wide association study-identified prostate cancer risk variants explain only a relatively small fraction of its familial relative risk, and the genes responsible for many of these identified associations remain unknown. To discover novel prostate cancer genetic loci and possible causal genes at previously identified risk loci, we performed a transcriptome-wide association study in 79,194 c…	[Wu, Lang; Wang, Jifeng; Cai, Qiuyin; Cavazos, Taylor B.; Long, Jirong; Shu, Xiao-Ou; Lu, Yingchang; Guo, Xingyi; Zheng, Wei] Vanderbilt Univ, Med Ctr, Div Epidemiol, Dept Med,Vanderbilt Epidemiol Ctr,Vanderbilt Ingr, Nashville, TN 37203 USA; [Wu, Lang] Univ Hawaii Manoa, Canc Epidemiol Div, Populat Sci Pacific Program, Univ Hawaii Canc Ctr, Honolulu, HI 96822 USA; [Wang, Jifeng] Fifth Peoples Ho…	Zheng, W (corresponding author), Vanderbilt Univ, Med Ctr, 2525 West End Ave,8th Floor, Nashville, TN 37203 USA.	9	PHILADELPHIA	2019	Oncology	Oncology	31101764
Sociology	Brown, RA; Dickerson, DL; Klein, DJ; Agniel, D; Johnson, CL; D'Amico, EJ	Identifying as American Indian/Alaska Native in Urban Areas: Implications for Adolescent Behavioral Health and Well-Being	YOUTH & SOCIETY	racial; ethnic identity; alcohol and drug use; abuse; addiction; delinquency; spirituality; health		American Indian and Alaska Native (AI/AN) youth exhibit multiple health disparities, including high rates of alcohol and Others drug (AOD) use, violence and delinquency, and mental health problems. Approximately 70% of AI/AN youth reside in urban areas, where negative outcomes on behavioral health and well-being are often high. Identity development may be particularly complex in urban settings, w…	[Brown, Ryan A.; Klein, David J.; Agniel, Denis; D'Amico, Elizabeth J.] RAND Corp, 1776 Main St,POB 2138, Santa Monica, CA 90407 USA; [Dickerson, Daniel L.] Univ Calif Los Angeles, Integrated Subst Abuse Programs ISAP, Los Angeles, CA USA; [Johnson, Carrie L.] Sacred Path Indigenous Wellness Ctr, Los Angeles, CA USA	Brown, RA (corresponding author), RAND Corp, 1776 Main St,POB 2138, Santa Monica, CA 90407 USA.	3	THOUSAND OAKS	2021	Social Issues; Social Sciences, Interdisciplinary; Sociology	Social Issues; Social Sciences - Others Topics; Sociology
Prostate Cancer	Maynard, JP; Ertunc, O; Kulac, I; Baena-Del Valle, JA; De Marzo, AM; Sfanos, KS	IL8 Expression Is Associated with Prostate Cancer Aggressiveness and Androgen Receptor Loss in Primary and Metastatic Prostate Cancer	MOLECULAR CANCER RESEARCH		GENETIC POLYMORPHISMS; INTERLEUKIN-8 GENE; AFRICAN-AMERICAN; MEN; INFLAMMATION; MICROENVIRONMENT; NEUROENDOCRINE; PROLIFERATION; PATHWAY; GROWTH	Chronic inflammation and African ancestry are implicated in prostate cancer aggressiveness, and inflammation-related genes are more highly expressed in prostate cancer in African American men. IL8 secretion is also implicated in prostate cancer progression and castration resistance. We used RNA in situ hybridization to localize IL1 beta, IL6, IL8, and IL10 mRNA in low- and high-grade prostate can…	[Maynard, Janielle P.; Ertunc, Onur; Kulac, Ibrahim; Baena-Del Valle, Javier A.; De Marzo, Angelo M.; Sfanos, Karen S.] Johns Hopkins Univ, Sch Med, Dept Pathol, Baltimore, MD 21231 USA; [De Marzo, Angelo M.; Sfanos, Karen S.] Johns Hopkins Univ, Sch Med, Sidney Kimmel Comprehens Canc Ctr, Baltimore, MD 21231 USA; [De Marzo, Angelo M.; Sfanos, Karen S.] Johns Hopkins Univ, Sch Med, James Buchanan…	Sfanos, KS (corresponding author), Johns Hopkins Univ, Sch Med, 1550 Orleans St,CRB 2 Rm 143, Baltimore, MD 21231 USA.	7	PHILADELPHIA	2020	Oncology; Cell Biology	Oncology; Cell Biology	31604846
Chronic kidney disease	Ricardo, AC; Loop, MS; Gonzalez, F; Lora, CM; Chen, J; Franceschini, N; Kramer, HJ; Toth-Manikowski, SM; Talavera, GA; Daviglus, M; Lash, JP	Incident Chronic Kidney Disease Risk among Hispanics/Latinos in the United States: The Hispanic Community Health Study/Study of Latinos (HCHS/SOL)	JOURNAL OF THE AMERICAN SOCIETY OF NEPHROLOGY	CKD; clinical epidemiology; risk factors	DIVERSE BACKGROUNDS; PREVALENCE; ACCULTURATION; HYPERTENSION; PROGRESSION; CREATININE; AMERICANS; ANCESTRY; DESIGN; RACE	Significance Statement Although the incident rate of ESKD is higher among Hispanics/Latinos living in the United Statescompared with non-Hispanics, less is known about incident rates of CKD. The authors report that this community-based prospective cohort study of more than 8000 Hispanics/Latinos in the United Statesfound the overall rate of incident CKD to be 10.6 per 1000 person-years, with the …	[Ricardo, Ana C.; Lora, Claudia M.; Chen, Jinsong; Toth-Manikowski, Stephanie M.; Lash, James P.] Univ Illinois, Dept Med, Chicago, IL USA; [Loop, Matthew Shane; Gonzalez, Franklyn, II] Univ N Carolina, Gillings Sch Global Publ Hlth, Dept Biostat, Chapel Hill, NC 27515 USA; [Franceschini, Nora] Univ N Carolina, Gillings Sch Global Publ Hlth, Dept Epidemiol, Chapel Hill, NC 27515 USA; [Kramer, Hol…	Ricardo, AC (corresponding author), Univ Illinois, Dept Med, Div Nephrol, 820 S Wood St 418W CSN,MC 793, Chicago, IL 60612 USA.	0	WASHINGTON	2020	Urology & Nephrology	Urology & Nephrology	32300066
Schizophrenia	Halvorsen, M; Huh, R; Oskolkov, N; Wen, J; Netotea, S; Giusti-Rodriguez, P; Karlsson, R; Bryois, J; Nystedt, B; Ameur, A; Kahler, AK; Ancalade, N; Farrell, M; Crowley, JJ; Li, Y; Magnusson, PKE; Gyllensten, U; Hultman, CM; Sullivan, PF; Szatkiewicz, JP	Increased burden of ultra-rare structural variants localizing to boundaries of topologically associated domains in schizophrenia	NATURE COMMUNICATIONS		GENOME-WIDE ASSOCIATION; GENETIC-VARIATION; MISSING HERITABILITY; INTEGRATED MAP; COMPLEX TRAITS; DISCOVERY; RESOURCE; DATABASE; RISK	Despite considerable progress in schizophrenia genetics, most findings have been for large rare structural variants and common variants in well-imputed regions with few genes implicated from exome sequencing. Whole genome sequencing (WGS) can potentially provide a more complete enumeration of etiological genetic variation apart from the exome and regions of high linkage disequilibrium. We analyze…	[Halvorsen, Matthew; Wen, Jia; Giusti-Rodriguez, Paola; Ancalade, NaEshia; Farrell, Martilias; Crowley, James J.; Li, Yun; Sullivan, Patrick F.; Szatkiewicz, Jin P.] Univ N Carolina, Dept Genet, Chapel Hill, NC 27599 USA; [Huh, Ruth; Li, Yun] Univ N Carolina, Dept Biostat, Chapel Hill, NC 27599 USA; [Oskolkov, Nikolay] Lund Univ, Dept Biol, Sci Life Lab, Natl Bioinformat Infrastruct Sweden, S-223…	Sullivan, PF; Szatkiewicz, JP (corresponding author), Univ N Carolina, Dept Genet, Chapel Hill, NC 27599 USA.; Sullivan, PF (corresponding author), Karolinska Inst, Dept Med Epidemiol & Biostat, S-17177 Stockholm, Sweden.; Sullivan, PF; Szatkiewicz, JP (corresponding author), Univ N Carolina, Dept Psychiat, Chapel Hill, NC 27599 USA.	2	LONDON	2020	Multidisciplinary Sciences	Science & Technology - Others Topics	32296054
Chronic kidney disease	Pizarro, MH; Santos, DC; Melo, LGN; Barros, BSV; Muniz, LH; Porto, LC; Silva, DA; Gomes, MB	Influence of genomic ancestry and self-reported color-race in CKD in a nationwide admixed sample of Brazilian patients with type 1 diabetes	DIABETES METABOLIC SYNDROME AND OBESITY-TARGETS AND THERAPY	Self-reported color-race; genomic ancestry; Chronic kidney disease; Ethnicity	DISPARITIES; POPULATION; PREVALENCE; DISEASE; RISK	Aims: Patients with diabetes that are African-Americans or Asians have a higher chance of developing diabetic nephropathy than Caucasian. Our objective was to evaluate the association between self-reported color-race, genomic ancestry, and the presence of chronic kidney disease (CKD), assessed by glomerular filtration rate and albuminuria in patients with type 1 diabetes. Methods: This is a multi…	[Pizarro, Marcela Haas; Santos, Deborah Conte; Vasconcelos Barros, Bianca Senger; Muniz, Luiza Harcar; Gomes, Marilia Brito] Rio de Janeiro State Univ UERJ, Diabet Unit, Dept Internal Med, Blvd 28 Setembro,77-3 Andar, BR-20551030 Rio De Janeiro, RJ, Brazil; [Nunes Melo, Laura Gomes] Rio de Janeiro State Univ UERJ, Dept Ophthalmol, Rio De Janeiro, RJ, Brazil; [Porto, Luis Cristovao] Rio de Janeiro…	Pizarro, MH (corresponding author), Rio de Janeiro State Univ UERJ, Diabet Unit, Dept Internal Med, Blvd 28 Setembro,77-3 Andar, BR-20551030 Rio De Janeiro, RJ, Brazil.	1	ALBANY	2019	Endocrinology & Metabolism	Endocrinology & Metabolism	31571958
Prostate Cancer	Yuan, J; Kensler, KH; Hu, ZY; Zhang, YY; Zhang, TL; Jiang, JJ; Xu, M; Pan, YT; Long, MX; Montone, KT; Tanyi, JL; Fan, Y; Zhang, RG; Hu, XW; Rebbeck, TR; Zhang, L	Integrative comparison of the genomic and transcriptomic landscape between prostate cancer patients of predominantly African or European genetic ancestry	PLOS GENETICS		LONG NONCODING RNA; POPULATION-STRUCTURE; SUSCEPTIBILITY LOCI; WIDE ASSOCIATION; AMERICAN MEN; DISEASE; DISPARITIES; ANNOTATION; DISCOVERY; INFERENCE	Men of predominantly African Ancestry (AA) have higher prostate cancer (CaP) incidence and worse survival than men of predominantly European Ancestry (EA). While socioeconomic factors drive this disparity, genomic factors may also contribute to differences in the incidence and mortality rates. To compare the prevalence of prostate tumor genomic alterations and transcriptomic profiles by patient g…	[Yuan, Jiao; Hu, Zhongyi; Zhang, Youyou; Zhang, Tianli; Jiang, Junjie; Xu, Mu; Pan, Yutian; Hu, Xiaowen; Zhang, Lin] Univ Penn, Ctr Res Reprod & Womens Hlth, Philadelphia, PA 19104 USA; [Yuan, Jiao; Zhang, Youyou; Tanyi, Janos L.; Hu, Xiaowen; Zhang, Lin] Univ Penn, Dept Obstet & Gynecol, Philadelphia, PA 19104 USA; [Kensler, Kevin H.; Rebbeck, Timothy R.] Dana Farber Canc Inst, Dept Med Oncol, B…	Zhang, L (corresponding author), Univ Penn, Ctr Res Reprod & Womens Hlth, Philadelphia, PA 19104 USA.; Zhang, L (corresponding author), Univ Penn, Dept Obstet & Gynecol, Philadelphia, PA 19104 USA.; Rebbeck, TR (corresponding author), Dana Farber Canc Inst, Dept Med Oncol, Boston, MA 02115 USA.; Rebbeck, TR (corresponding author), Harvard TH Chan Sch Publ Hlth, Dept Epidemiol, Boston, MA 02115 US…	9	SAN FRANCISCO	2020	Genetics & Heredity	Genetics & Heredity	32059012
Anthropology	Boulter, AC; Quinlan, J; Miro-Herrans, AT; Pearson, LN; Todd, NL; Gravlee, CC; Mulligan, CJ	Interaction of Alu Polymorphisms and Novel Measures of Discrimination in Association with Blood Pressure in African Americans Living in Tallahassee, Florida	HUMAN BIOLOGY	ALU POLYMORPHISMS; DISCRIMINATION; BLOOD PRESSURE; RACIAL HEALTH DISPARITIES; AFRICAN AMERICANS	GENE INSERTION/DELETION POLYMORPHISM; CONVERTING-ENZYME ACE; ESSENTIAL-HYPERTENSION; ANGIOTENSIN; POPULATION; STRESS; ADMIXTURE; ANCESTRY; DELETION; DISEASE	African Americans are 40% more likely to be afflicted with hypertension than are non-Hispanic, white Americans, resulting in a 30% higher instance of mortality due to cardiovascular disease. There is debate about the relative contributions of genetic and sociocultural risk factors to the racial disparity in hypertension. We assayed three Alu insertion polymorphisms located in the ACE (angiotensin…	[Boulter, Alexis C.; Quinlan, Jacklyn; Todd, Nubiana L.; Gravlee, Clarence C.; Mulligan, Connie J.] Univ Florida, 2033 Mowry Rd,POB 103610, Gainesville, FL 32610 USA; [Miro-Herrans, Aida T.] Univ Texas Austin, Austin, TX 78712 USA; [Pearson, Laurel N.] Penn State Univ, State Coll, PA USA	Mulligan, CJ (corresponding author), Univ Florida, 2033 Mowry Rd,POB 103610, Gainesville, FL 32610 USA.	5	DETROIT	2015	Anthropology; Biology; Genetics & Heredity	Anthropology; Life Sciences & Biomedicine - Others Topics; Genetics & Heredity	27737583
Schizophrenia	Bolhuis, K; Tiemeier, H; Jansen, PR; Muetzel, RL; Neumann, A; Hillegers, MHJ; van den Akker, ETL; van Rossum, EFC; Jaddoe, VWV; Vernooij, MW; White, T; Kushner, SA	Interaction of schizophrenia polygenic risk and cortisol level on pre-adolescent brain structure	PSYCHONEUROENDOCRINOLOGY	Genetic; Psychosis; Gene-environment; Stress; Neuroimaging; Diffusion tensor imaging	CEREBRAL VENTRICULAR VOLUME; HAIR CORTISOL; GENETIC RISK; ONSET SCHIZOPHRENIA; CORTICAL THICKNESS; IMAGING GENETICS; NO ASSOCIATION; GENERATION R; METAANALYSIS; CHILDHOOD	The etiology of schizophrenia is multi-factorial with early neurodevelopmental antecedents, likely to result from a complex interaction of genetic and environmental risk. However, few studies have examined how schizophrenia polygenic risk scores (PRS) are moderated by environmental factors in shaping neurodevelopmental brain structure, prior to the onset of psychotic symptoms. Here, we examined w…	[Bolhuis, Koen; Tiemeier, Henning; Jansen, Philip R.; Muetzel, Ryan L.; Neumann, Alexander; Hillegers, Manon H. J.; White, Tonya] Erasmus MC Univ Med Ctr, Dept Child & Adolescent Psychiat Psychol, Sophia Childrens Hosp, Rotterdam, Netherlands; [Bolhuis, Koen; Jansen, Philip R.; Neumann, Alexander] Erasmus MC Univ Med Ctr, Generat R Study Grp, Rotterdam, Netherlands; [Tiemeier, Henning] Harvard TH…	Kushner, SA (corresponding author), Erasmus MC, Dept Psychiat, Wytemaweg 80, NL-3015 CN Rotterdam, Netherlands.	2	OXFORD	2019	Endocrinology & Metabolism; Neurosciences; Psychiatry	Endocrinology & Metabolism; Neurosciences & Neurology; Psychiatry	30599318
Prostate Cancer	Dubey, B; Jackson, M; Zeigler-Johnson, C; Devarajan, K; Flores-Obando, RE; McFarlane-Anderson, N; Tulloch-Reid, M; Aiken, W; Kimbro, K; Reed, D; Kidd, LR; Gibbs, D; Kumar, S; Ragin, C	Interactive effect of TLR SNPs and exposure to sexually transmitted infections on prostate cancer risk in Jamaican men	PROSTATE	black; prostate cancer; sexually transmitted infections; single nucleotide polymorphisms; StepPLR; toll-like receptor (TLR)	TOLL-LIKE RECEPTORS; SEQUENCE VARIANTS; PHYSICAL-ACTIVITY; ASSOCIATION; POLYMORPHISMS; INFLAMMATION; BEHAVIOR; DISEASES; TRACT	Background Prostate cancer (PC) risk increases with African ancestry and a history of sexually transmitted infections (STIs). Also, single-nucleotide polymorphisms (SNPs) in toll-like receptor (TLR) genes influence PC risk. This pilot study explores interactions between STIs and TLR-related SNPs in relation to PC risk among Jamaican men. Methods This case-control study evaluates two TLR related S…	[Dubey, Bhawna; Gibbs, Denise; Ragin, Camille] Fox Chase Canc Ctr, Canc Prevent & Control Program, 333 Cottman Ave, Philadelphia, PA 19111 USA; [Jackson, Maria] Univ West Indies, Dept Community Hlth & Psychiat, Kingston, Jamaica; [Zeigler-Johnson, Charnita] Thomas Jefferson Univ, Dept Med Oncol, Div Populat Sci, Philadelphia, PA 19107 USA; [Devarajan, Karthik] Fox Chase Canc Ctr, Dept Biostat & B…	Ragin, C (corresponding author), Fox Chase Canc Ctr, Canc Prevent & Control Program, 333 Cottman Ave, Philadelphia, PA 19111 USA.	0	HOBOKEN	2020	Endocrinology & Metabolism; Urology & Nephrology	Endocrinology & Metabolism; Urology & Nephrology	32894795
Covid	Toubiana, J; Poirault, C; Corsia, A; Bajolle, F; Fourgeaud, J; Angoulvant, F; Debray, A; Basmaci, R; Salvador, E; Biscardi, S; Frange, P; Chalumeau, M; Casanova, JL; Cohen, JF; Allali, S	Kawasaki-like multisystem inflammatory syndrome in children during the covid-19 pandemic in Paris, France: prospective observational study	BMJ-BRITISH MEDICAL JOURNAL		HUMAN CORONAVIRUS; DISEASE; SHOCK; ASSOCIATION; DYSFUNCTION; INFECTION	OBJECTIVES To describe the characteristics of children and adolescents affected by an outbreak of Kawasaki-like multisystem inflammatory syndrome and to evaluate a potential temporal association with severe acute respiratory syndrome coronavirus 2 (SARS-CoV-2) infection. DESIGN Prospective observational study. SETTING General paediatric department of a university hospital in Paris, France. PARTIC…	[Toubiana, Julie; Poirault, Clement; Debray, Agathe; Chalumeau, Martin; Cohen, Jeremie F.; Allali, Slimane] Univ Paris, Necker Enfants Malades Univ Hosp, AP HP, Dept Gen Paediat & Paediat Infect Dis, 149 Rue Sevres, F-75015 Paris, France; [Toubiana, Julie] Inst Pasteur, Biodivers & Epidemiol Bacterial Pathogens, Paris, France; [Corsia, Alice; Salvador, Elodie] Univ Paris, Necker Enfants Malades U…	Chalumeau, M (corresponding author), Univ Paris, Necker Enfants Malades Univ Hosp, AP HP, Dept Gen Paediat & Paediat Infect Dis, 149 Rue Sevres, F-75015 Paris, France.	155	LONDON	2020	Medicine, General & Internal	General & Internal Medicine	32493739
Public Health	Mohamed, EA; Giama, NH; Shaleh, HM; Kerandi, L; Oseini, AM; Mohammed, HA; Kerandi, H; Allotey, LK; Waaeys, IA; Ali, HA; Ali, HM; Mohamed, SA; Yang, JD; Gaga, WO; Tamire, LL; Windissa, A; Patten, CA; Balls-Berry, JE; Roberts, LR	Knowledge, Attitudes, and Behaviors of Viral Hepatitis Among Recent African Immigrants in the United States: A Community Based Participatory Research Qualitative Study	FRONTIERS IN PUBLIC HEALTH	immigrant health; community based research; liver cancer disparities; African; viral hepatitis	B-VIRUS INFECTION; HEPATOCELLULAR-CARCINOMA; LIVER-CANCER; BURDEN; DISEASE; CHINESE; ASSOCIATION; PERCEPTIONS; VACCINATION; POPULATION	Background: In the United States, hepatocellular carcinoma is the ninth leading cause of cancer mortality. Hepatocellular carcinoma disproportionately affects individuals of African ancestry with the rates being higher amongst individuals of foreign-born African ancestry. This study explored knowledge, attitudes, and behaviors toward viral hepatitis transmission, screening, and vaccination among …	[Mohamed, Essa A.; Giama, Nasra H.; Shaleh, Hassan M.; Mohammed, Hager Ahmed; Ali, Hamdi A.; Roberts, Lewis R.] Mayo Clin, Div Gastroenterol & Hepatol, Minneapolis, MN 55905 USA; [Kerandi, Linda; Kerandi, Henry] Midpoint Med Clin, Urgent Care & Clin, Brooklyn Pk, MN USA; [Oseini, Abdul M.] Virginia Commonwealth Univ, Div Gastroenterol, Richmond, VA USA; [Allotey, Loretta K.; Ali, Hawa M.] Univ Mi…	Roberts, LR (corresponding author), Mayo Clin, Div Gastroenterol & Hepatol, Minneapolis, MN 55905 USA.	1	LAUSANNE	2020	Public, Environmental & Occupational Health	Public, Environmental & Occupational Health	32211358
Prostate Cancer	Ishigaki, K; Akiyama, M; Kanai, M; Takahashi, A; Kawakami, E; Sugishita, H; Sakaue, S; Matoba, N; Low, SK; Okada, Y; Terao, C; Amariuta, T; Gazal, S; Kochi, Y; Horikoshi, M; Suzuki, K; Ito, K; Koyama, S; Ozaki, K; Niida, S; Sakata, Y; Sakata, Y; Kohno, T; Shiraishi, K; Momozawa, Y; Hirata, M; Matsuda, K; Ikeda, M; Iwata, N; Ikegawa, S; Kou, I; Tanaka, T; Nakagawa, H; Suzuki, A; Hirota, T; Tamari,…	Large-scale genome-wide association study in a Japanese population identifies novel susceptibility loci across different diseases	NATURE GENETICS		TRANSCRIPTION FACTOR; GENE; COMMON; RISK; VARIANT; ARCHITECTURE; EXPRESSION; PROJECT; DESIGN; SCORE	The overwhelming majority of participants in current genetic studies are of European ancestry. To elucidate disease biology in the East Asian population, we conducted a genome-wide association study (GWAS) with 212,453 Japanese individuals across 42 diseases. We detected 320 independent signals in 276 loci for 27 diseases, with 25 novel loci (P < 9.58 x 10(-9)). East Asian-specific missense varia…	[Ishigaki, Kazuyoshi; Akiyama, Masato; Kanai, Masahiro; Takahashi, Atsushi; Sakaue, Saori; Matoba, Nana; Low, Siew-Kee; Okada, Yukinori; Suzuki, Ken; Kamatani, Yoichiro] RIKEN Ctr Integrat Med Sci, Lab Stat Anal, Yokohama, Kanagawa, Japan; [Ishigaki, Kazuyoshi; Amariuta, Tiffany; Raychaudhuri, Soumya] Harvard Med Sch, Ctr Data Sci, Boston, MA 02115 USA; [Ishigaki, Kazuyoshi; Amariuta, Tiffany; Ra…	Kamatani, Y (corresponding author), RIKEN Ctr Integrat Med Sci, Lab Stat Anal, Yokohama, Kanagawa, Japan.; Raychaudhuri, S (corresponding author), Harvard Med Sch, Ctr Data Sci, Boston, MA 02115 USA.; Raychaudhuri, S (corresponding author), Harvard Med Sch, Brigham & Womens Hosp, Dept Med, Div Genet, Boston, MA 02115 USA.; Raychaudhuri, S (corresponding author), Harvard Med Sch, Brigham & Womens …	6	NEW YORK	2020	Genetics & Heredity	Genetics & Heredity	32514122
Anthropology	Weitz, CA; Garruto, RM; Chin, CT	Larger FVC and FEV1 Among Tibetans Compared to Han Born and Raised at High Altitude	AMERICAN JOURNAL OF PHYSICAL ANTHROPOLOGY	lung function; hypoxia; growth; children; adolescents	POSTNATAL LUNG DEVELOPMENT; EUROPEAN ANCESTRY; DEVELOPMENTAL ADAPTATION; PULMONARY-FUNCTION; FUNCTIONAL ADAPTATION; CHEST MORPHOLOGY; NITRIC-OXIDE; GROWTH; RESIDENTS; CHILDREN	Objectives: This study compares forced vital capacity (FVC) and Forced Expiratory Volume at 1 Second (FEV1) of Tibetans with those of Han who were born and raised at high altitude. Materials and Methods: FVC and FEV1 tests were conducted among 1,063 children and adolescents between the ages of 6 and 20 years, and 184 adults between the ages of 21 and 39 years who had lived their entire lives at 3…	[Weitz, Charles A.] Temple Univ, Philadelphia, PA 19122 USA; [Garruto, Ralph M.] SUNY Binghamton, Binghamton, NY 13902 USA; [Chin, Chen-Ting] Beijing Med Univ, Maternal & Childrens Hosp, Beijing 100083, Peoples R China	Weitz, CA (corresponding author), Temple Univ, Dept Anthropol, Philadelphia, PA 19122 USA.	14	HOBOKEN	2016	Anthropology; Evolutionary Biology	Anthropology; Evolutionary Biology	26407532
Public Health	Jerome, RN; Joly, MM; Kennedy, N; Shirey-Rice, JK; Roden, DM; Bernard, GR; Holroyd, KJ; Denny, JC; Pulley, JM	Leveraging Human Genetics to Identify Safety Signals Prior to Drug Marketing Approval and Clinical Use	DRUG SAFETY		PHENOME-WIDE ASSOCIATION; RHEUMATOID-ARTHRITIS; ENDOMETRIAL CANCER; EVENTS; IDENTIFICATION; PIOGLITAZONE; MEMANTINE; MECHANISM; VARIANTS; FAILURE	Introduction When a new drug or biologic product enters the market, its full spectrum of side effects is not yet fully understood, as use in the real world often uncovers nuances not suggested within the relatively narrow confines of preapproval preclinical and trial work. Objective We describe a new, phenome-wide association study (PheWAS)- and evidence-based approach for detection of potential …	[Jerome, Rebecca N.; Joly, Meghan Morrison; Kennedy, Nan; Shirey-Rice, Jana K.; Bernard, Gordon R.; Holroyd, Kenneth J.; Pulley, Jill M.] Vanderbilt Univ, Med Ctr, Vanderbilt Inst Clin & Translat Res, Nashville, TN 37203 USA; [Roden, Dan M.] Vanderbilt Univ, Med Ctr, Dept Med, Nashville, TN USA; [Roden, Dan M.] Vanderbilt Univ, Med Ctr, Dept Pharmacol, Nashville, TN 37232 USA; [Roden, Dan M.; Den…	Jerome, RN (corresponding author), Vanderbilt Univ, Med Ctr, Vanderbilt Inst Clin & Translat Res, Nashville, TN 37203 USA.	0	NORTHCOTE	2020	Public, Environmental & Occupational Health; Pharmacology & Pharmacy; Toxicology	Public, Environmental & Occupational Health; Pharmacology & Pharmacy; Toxicology	32112228
Anthropology	Groeger, J; Opler, M; Kleinhaus, K; Perrin, MC; Calderon-Margalit, R; Manor, O; Paltiel, O; Conley, D; Harlap, S; Malaspina, D	Live birth sex ratios and father's geographic origins in Jerusalem, 1964-1976	AMERICAN JOURNAL OF HUMAN BIOLOGY	sex ratio; ancestry; birth cohort	POLYUNSATURATED FATTY-ACIDS; Y-CHROMOSOME; NATURAL VARIATION; MIDDLE-EASTERN; MATERNAL DIET; AIR-POLLUTION; FEMALE BIRTHS; REDUCED RATIO; PATERNAL-AGE; FETAL	ObjectiveTo examine whether ancestry influenced sex ratios of offspring in a birth cohort before parental antenatal sex selection influenced offspring sex. MethodsWe measured the sex ratio as the percent of males according to countries of birth of paternal and maternal grandfathers in 91,459 live births from 1964 to 1976 in the Jerusalem Perinatal Study. Confidence limits (CI) were computed based…	[Groeger, J.] SUNY Downstate, Coll Med, Brooklyn, NY 11203 USA; [Opler, M.; Kleinhaus, K.; Perrin, M. C.; Harlap, S.; Malaspina, D.] NYU, Dept Psychiat, Sch Med, 1 Pk Ave,Floor 8,Room 222, New York, NY 10016 USA; [Opler, M.] Prophase, 3 Pk Ave, New York, NY 10016 USA; [Calderon-Margalit, R.; Manor, O.; Paltiel, O.] Hebrew Univ Hadassah Sch Publ Hlth, Braun Sch Publ Hlth, IL-91120 Jerusalem, Israe…	Malaspina, D (corresponding author), NYU, Dept Psychiat, Sch Med, 1 Pk Ave,Floor 8,Room 222, New York, NY 10016 USA.	1	HOBOKEN	2017	Anthropology; Biology	Anthropology; Life Sciences & Biomedicine - Others Topics	27901293
Public Health	Workalemahu, T; Shrestha, D; Tajuddin, SM; Tekola-Ayele, F	Maternal cardiometabolic factors and genetic ancestry influence epigenetic aging of the placenta	JOURNAL OF DEVELOPMENTAL ORIGINS OF HEALTH AND DISEASE	Obesity; gestational weight gain; blood pressure; ancestry; placental aging; epigenetic aging	DNA METHYLATION; BLOOD-PRESSURE; PREGNANCY; EXPRESSION; RISK; TRIMESTER; PATTERNS; WEIGHT; BIRTH	Disruption of physiological aging of the placenta can lead to pregnancy complications and increased risk for cardiometabolic diseases during childhood and adulthood. Maternal metabolic and genetic factors need to operate in concert with placental development for optimal pregnancy outcome. However, it is unknown whether maternal cardiometabolic status and genetic ancestry contribute to differences…	[Workalemahu, Tsegaselassie; Shrestha, Deepika; Tekola-Ayele, Fasil] Eunice Kennedy Shriver Natl Inst Child Hlth & Hum, Epidemiol Branch, Div Intramural Populat Hlth Res, NIH, Bethesda, MD 20892 USA; [Tajuddin, Salman M.] NIA, Lab Epidemiol & Populat Sci, NIH, Baltimore, MD 21224 USA	Tekola-Ayele, F (corresponding author), Eunice Kennedy Shriver Natl Inst Child Hlth & Hum, Epidemiol Branch, Div Intramural Populat Hlth Res, NIH, Bethesda, MD 20892 USA.	0	CAMBRIDGE	2021	Public, Environmental & Occupational Health	Public, Environmental & Occupational Health	31948495
Anthropology	Azcorra, H; Vazquez-Vazquez, A; Mendez, N; Salazar, JC; Datta-Banik, S	Maternal Maya Ancestry and Birth Weight in Yucatan, Mexico	AMERICAN JOURNAL OF HUMAN BIOLOGY		LENGTH; GROWTH; LEG; HYPOTHESIS; CHILDHOOD; INFANT; AGE	Objectives: The purpose of this study was to analyze the association between maternal Maya ancestry and the birth weight of infants born in Yucatan, Mexico, during 2013. Methods: A total of 30,435 singletons born at term (>= 37 weeks) in Yucatan during 2013 were analyzed. Birth weights, gestational ages, and maternal socioeconomic data were provided by the Ministry of Health of Yucatan. Maternal …	[Azcorra, Hugo; vazquez-Vazquez, Adriana; Datta-Banik, Sudip] Inst Politecn Nacl, CINVESTAV, Ctr Invest & Estudios Avanzados, Dept Ecol Humana,Unidad Merida, Merida 97310, Yucatan, Mexico; [Mendez, Nina] Ctr Invest Reg Dr Hideyo Nouguchi, Merida 97000, Yucatan, Mexico; [Carlos Salazar, Juan] Serv Salud Yucatan, Merida 97000, Yucatan, Mexico	Azcorra, H (corresponding author), Inst Politecn Nacl, Ctr Invest & Estudios Avanzados, Dept Ecol Humana, Mexico Km 6,Antigua Carretera Progresos, Merida 97310, Yucatan, Mexico.	3	HOBOKEN	2016	Anthropology; Biology	Anthropology; Life Sciences & Biomedicine - Others Topics	26584899
Sociology	Paredes, CL	Mestizaje and the Significance of Phenotype in Guatemala	SOCIOLOGY OF RACE AND ETHNICITY	mestizaje; multidimensionality of race/ethnicity; phenotype; Guatemala; Latin America		Ethnic issues in Guatemala are commonly analyzed using theoretical frameworks that underscore the role of Maya activism in promoting Mayan identification. However, these frameworks often pay insufficient attention to the local significance of phenotype. In this study, I propose an alternative framework to explain ethno-racial status in contexts of mestizaje. Based on this framework, I investigate…	[Paredes, Cristian L.] Univ Texas Austin, Dept Sociol, Austin, TX 78712 USA	Paredes, CL (corresponding author), Univ Texas Austin, Populat Res Ctr, 305 E 23rd St,Stop G1800, Austin, TX 78712 USA.	2	THOUSAND OAKS	2017	Ethnic Studies; Sociology	Ethnic Studies; Sociology
Public Health	Mendoza-Caamal, EC; Barajas-Olmos, F; Garcia-Ortiz, H; Ciceron-Arellano, I; Martinez-Hernandez, A; Cordova, EJ; Esparza-Aguilar, M; Contreras-Cubas, C; Centeno-Cruz, F; Cid-Soto, M; Morales-Marin, ME; Resendiz-Rodriguez, A; Jimenez-Ruiz, JL; Salas-Martinez, MG; Saldana-Alvarez, Y; Mirzaeicheshmeh, E; Rojas-Martinez, MR; Orozco, L	Metabolic syndrome in indigenous communities in Mexico: a descriptive and cross-sectional study	BMC PUBLIC HEALTH	Mexican Amerindian; Indigenous; Metabolic syndrome; Prevalence; HDL-cholesterol; Waist circumference; Triglyceride; Blood pressure; Fasting glucose	CARDIOVASCULAR RISK-FACTORS; POSITIVE SELECTION; DIABETES-MELLITUS; POPULATIONS; OBESITY; PREVALENCE; INDIANS; SUSCEPTIBILITY; ORIGIN; HEALTH	Background An Amerindian genetic background could play an important role in susceptibility to metabolic diseases, which have alarmingly increased in recent decades. Mexico has one of the highest prevalences of metabolic disease worldwide. The purpose of this study was to determine the prevalence of metabolic syndrome and its components in a population with high Amerindian ancestry. Methods We per…	[Mendoza-Caamal, Elvia Cristina; Ciceron-Arellano, Isabel; Resendiz-Rodriguez, Adriana] Inst Nacl Med Genom, Clin Area, SS, Perifer Sur 4809, Mexico City 14610, DF, Mexico; [Barajas-Olmos, Francisco; Garcia-Ortiz, Humberto; Martinez-Hernandez, Angelica; Cordova, Emilio J.; Contreras-Cubas, Cecilia; Centeno-Cruz, Federico; Cid-Soto, Miguel; Morales-Marin, Mirna Edith; Jimenez-Ruiz, Juan Luis; Sala…	Orozco, L (corresponding author), Inst Nacl Med Genom, Immunogen & Metab Dis Lab, SS, Perifer Sur 4809, Mexico City 14610, DF, Mexico.	5	LONDON	2020	Public, Environmental & Occupational Health	Public, Environmental & Occupational Health	32183766
Prostate Cancer	Gohlke, JH; Lloyd, SM; Basu, S; Putluri, V; Vareed, SK; Rasaily, U; Piyarathna, DWB; Fuentes, H; Rajendiran, TM; Dorsey, TH; Ambati, CR; Sonavane, R; Karanam, B; Bhowmik, SK; Kitties, R; Ambs, S; Mims, MP; Ittmann, M; Jones, JA; Palapattu, G; Putluri, N; Michailidis, G; Sreekumar, A	Methionine-Homocysteine Pathway in African-American Prostate Cancer	JNCI CANCER SPECTRUM		RECURRENCE	African American (AA) men have a 60% higher incidence and two times greater risk of dying of prostate cancer (PCa) than European American men, yet there is limited insight into the molecular mechanisms driving this difference. To our knowledge, metabolic alterations, a cancer-associated hallmark, have not been reported in AA PCa, despite their importance in tumor biology. Therefore, we measured 1…	[Gohlke, Jie H.; Lloyd, Stacy M.; Putluri, Vasanta; Vareed, Shaiju K.; Rasaily, Uttam; Piyarathna, Danthasinghe Waduge Badrajee; Ambati, Chandrashekar R.; Sonavane, Rajni; Bhowmik, Salil Kumar; Putluri, Nagireddy; Sreekumar, Arun] Baylor Coll Med, Dan L Duncan Comprehens Canc Ctr, One Baylor Plaza, Houston, TX 77030 USA; [Sreekumar, Arun] Verna & Marrs McLean Dept Biochem & Mol Biol, Houston, TX …	Sreekumar, A (corresponding author), Baylor Coll Med, Verna & Marrs McLean Dept Biochem & Mol Biol, Dept Mol & Cell Biol, One Baylor Plaza, Houston, TX 77030 USA.; Sreekumar, A (corresponding author), Baylor Coll Med, Dan L Duncan Comprehens Canc Ctr, One Baylor Plaza, Houston, TX 77030 USA.	1	OXFORD	2019	Oncology	Oncology	31360899
Prostate Cancer	Tolksdorf, J; Kattan, MW; Boorjian, SA; Freedland, SJ; Saba, K; Poyet, C; Guerrios, L; De Hoedt, A; Liss, MA; Leach, RJ; Hernandez, J; Vertosick, E; Vickers, AJ; Ankerst, DP	Multi-cohort modeling strategies for scalable globally accessible prostate cancer risk tools	BMC MEDICAL RESEARCH METHODOLOGY	Risk prediction; Prostate cancer; Validation; Calibration; Discrimination; Net benefit	PREDICTION; ANTIGEN	Background Online clinical risk prediction tools built on data from multiple cohorts are increasingly being utilized for contemporary doctor-patient decision-making and validation. This report outlines a comprehensive data science strategy for building such tools with application to the Prostate Biopsy Collaborative Group prostate cancer risk prediction tool. Methods We created models for high-gr…	[Tolksdorf, Johanna; Ankerst, Donna P.] Tech Univ Munich, Dept Math, Boltzmannstr 3, D-85747 Garching, Germany; [Tolksdorf, Johanna; Ankerst, Donna P.] Tech Univ Munich, Dept Life Sci, Boltzmannstr 3, D-85747 Garching, Germany; [Kattan, Michael W.] Cleveland Clin, Dept Quantitat Hlth Sci, 9500 Euclid Ave, Cleveland, OH 44195 USA; [Boorjian, Stephen A.] Mayo Clin, Dept Urol, 200 1st St SW W4, Roch…	Ankerst, DP (corresponding author), Tech Univ Munich, Dept Math, Boltzmannstr 3, D-85747 Garching, Germany.; Ankerst, DP (corresponding author), Tech Univ Munich, Dept Life Sci, Boltzmannstr 3, D-85747 Garching, Germany.	0	LONDON	2019	Health Care Sciences & Services	Health Care Sciences & Services	31615451
Schizophrenia	John, J; Bhattacharyya, U; Yadav, N; Kukshal, P; Bhatia, T; Nimgaonkar, VL; Deshpande, SN; Thelma, BK	Multiple rare inherited variants in a four generation schizophrenia family offer leads for complex mode of disease inheritance	SCHIZOPHRENIA RESEARCH	Schizophrenia; Exome sequencing; Epigenetics; Neurodevelopment; TNIK; Oligogenic	DE-NOVO MUTATIONS; TRUNCATING MUTATIONS; GENE POLYMORPHISMS; ASSOCIATION; MICE; RISK; EXPRESSION; AUTISM; TNIK; ORGANIZATION	Schizophrenia is a clinically and genetically heterogeneous neuropsychiatric disorder, with a polygenic basis but identification of the specific determinants is a continuing challenge. In this study, we analyzed a multigenerational family, with all healthy individuals in the first two generations, and four progeny affected with schizophrenia in the subsequent two generations, using whole exome se…	[John, Jibin; Bhattacharyya, Upasana; Yadav, Navneesh; Kukshal, Prachi; Thelma, B. K.] Univ Delhi, Dept Genet, South Campus,Benito Juarez Rd, New Delhi 110021, India; [Bhatia, Triptish; Deshpande, Smita N.] PGIMER Dr RML Hosp, Dept Psychiat, New Delhi 110001, India; [Nimgaonkar, V. L.] Univ Pittsburgh, Western Psychiat Inst & Clin, Dept Psychiat, Sch Med, 3811 OHara St, Pittsburgh, PA 15213 USA; …	Thelma, BK (corresponding author), Univ Delhi, Dept Genet, South Campus,Benito Juarez Rd, New Delhi 110021, India.	2	AMSTERDAM	2020	Psychiatry	Psychiatry	31813803
Covid	Riollano-Cruz, M; Akkoyun, E; Briceno-Brito, E; Kowalsky, S; Reed, J; Posada, R; Sordillo, EM; Tosi, M; Trachtman, R; Paniz-Mondolfi, A	Multisystem inflammatory syndrome in children related to COVID-19: A New York City experience	JOURNAL OF MEDICAL VIROLOGY	COVID-19; hyperinflammatory syndrome; Kawasaki disease; SARS-CoV-2	MACROPHAGES	In December 2019, the 2019, a novel coronavirus disease (COVID-19) caused by severe acute respiratory syndrome coronavirus-2 (SARS-CoV-2) first emerged in Wuhan, China. This has now spread worldwide and was declared a pandemic by March 2020. Initially, the pediatric population was described as a low risk for severe COVID-19. However, reports have emerged recently of cases of COVID-19 in children …	[Riollano-Cruz, Mariawy; Akkoyun, Esra; Briceno-Brito, Eudys; Kowalsky, Shanna; Reed, James; Posada, Roberto; Tosi, Michael] Icahn Sch Med Mt Sinai, Dept Pediat Infect Dis, New York, NY 10029 USA; [Sordillo, Emilia Mia; Paniz-Mondolfi, Alberto] Icahn Sch Med Mt Sinai, Dept Pathol Mol & Cell Based Med, New York, NY 10029 USA; [Trachtman, Rebecca] Icahn Sch Med Mt Sinai, Dept Pediat Rheumatol, New …	Paniz-Mondolfi, A (corresponding author), Dept Pathol Mol & Cell Based Med, Div Microbiol, 1425 Madison Ave,Room L9-52B, New York, NY 10029 USA.	23	HOBOKEN	2021	Virology	Virology	32584487
Prostate Cancer	Marlin, R; Creoff, M; Merle, S; Jean-Marie-Flore, M; Rose, M; Malsa, S; Promeyrat, X; Martin, F; Comlan, G; Rabia, N; Taouil, T; Issoufaly, I; Escarmant, P; Vincent, VH; Bera, O	Mutation HOXB13 c.853delT in Martinican prostate cancer patients	PROSTATE	African descent; HOXB13 germline mutation; Martinique; prostate cancer	G84E MUTATION; COLORECTAL-CANCER; GERMLINE MUTATION; RISK; ALLELE	Background In Martinique, prostate cancer (Pca) incidence rates are nowadays among the highest worldwide with a high incidence of early-onset and familial forms. Despite the demonstration of a strong familial component, identification of the genetic basis for hereditary Pca is challenging. The HOXB13 germline variant G84E (rs138213197) was described in men of European descent with Pca risk. Metho…	[Marlin, Regine; Jean-Marie-Flore, Magalie; Bera, Odile] Univ Hosp Martinique, Dept Mol Canc Genet, F-97200 Fort De France, Martinique, France; [Creoff, Morgane; Rose, Mickaelle; Malsa, Sarah; Promeyrat, Xavier; Martin, Francois; Comlan, Georges; Rabia, Nicolas; Taouil, Taoufiq; Issoufaly, Irfane; Escarmant, Patrick; Vincent Vinh-Hung; Bera, Odile] Univ Hosp Martinique, Dept Oncol, Urol, Hematol,…	Marlin, R (corresponding author), Univ Hosp Martinique, Dept Mol Canc Genet, F-97200 Fort De France, Martinique, France.	1	HOBOKEN	2020	Endocrinology & Metabolism; Urology & Nephrology	Endocrinology & Metabolism; Urology & Nephrology	32040869
Prostate Cancer	Tonon, L; Fromont, G; Boyault, S; Thomas, E; Ferrari, A; Sertier, AS; Kielbassa, J; Le Texier, V; Kamoun, A; Elarouci, N; Irani, J; Multigner, L; Gut, IG; Gut, M; Blanchet, P; De Reynies, A; Cancel-Tassin, G; Viari, A; Cussenot, O	Mutational Profile of Aggressive, Localised Prostate Cancer from African Caribbean Men Versus European Ancestry Men	EUROPEAN UROLOGY	African ancestry; Caribbean; Mutation; Prostate cancer	GUADELOUPE	Causes of high mortality of prostate cancer in men of African ancestry living in the French West Indies are still debated, between suspicions of environmental factors and genetic susceptibility. We report an integrated genomic study of 25 tumour tissues from radical prostatectomy of aggressive (defined by International Society of Urological Pathology >= 3) prostate cancer patients (10 African Car…	[Tonon, Laurie; Thomas, Emilie; Ferrari, Anthony; Sertier, Anne-Sophie; Kielbassa, Janice; Le Texier, Vincent; Viari, Alain] Ctr Leon Berard, Plateforme Bioinformat Gilles Thomas, Synergie Lyon Canc, Lyon, France; [Fromont, Gaelle; Cancel-Tassin, Geraldine; Cussenot, Olivier] CeRePP, Paris, France; [Cancel-Tassin, Geraldine; Cussenot, Olivier] Sorbonne Univ, GRC 5, ONCOTYPE URO, Paris, France; [F…	Cussenot, O (corresponding author), Tenon Hosp, Urol Dept, 4 Rue Chine, F-75970 Paris 20, France.	8	AMSTERDAM	2019	Urology & Nephrology	Urology & Nephrology	30245085
Public Health	Contreras, MG; Keys, K; Magana, J; Goddard, PC; Risse-Adams, O; Zeiger, AM; Mak, ACY; Samedy-Bates, LA; Neophytou, AM; Lee, E; Thakur, N; Elhawary, JR; Hu, DL; Huntsman, S; Eng, C; Hu, T; Burchard, EG; White, MJ	NATIVE AMERICAN ANCESTRY AND AIR POLLUTION INTERACT TO IMPACT BRONCHODILATOR RESPONSE IN PUERTO RICAN CHILDREN WITH ASTHMA	ETHNICITY & DISEASE	Asthma; Minority Health; Precision Medicine; Air Pollution; Health Disparities	GENOME-WIDE ASSOCIATION; GALA II; LUNG-FUNCTION; PHARMACOGENETICS; RESPONSIVENESS; EPISTASIS; LATINOS	Objective: Asthma is the most common chronic disease in children. Short-acting bronchodilator medications are the most commonly prescribed asthma treatment worldwide, regardless of disease severity. Puerto Rican children display the highest asthma morbidity and mortality of any US population. Alarmingly, Puerto Rican children with asthma display poor bronchodilator drug response (BDR). Reduced BD…	[Contreras, Maria G.; Keys, Kevin; Magana, Joaquin; Goddard, Page C.; Risse-Adams, Oona; Zeiger, Andrew M.; Mak, Angel C. Y.; Samedy-Bates, Lesly-Anne; Thakur, Neeta; Elhawary, Jennifer R.; Hu, Donglei; Huntsman, Scott; Eng, Celeste; Burchard, Esteban G.; White, Marquitta J.] Univ Calif San Francisco, Dept Med, San Francisco, CA 94158 USA; [Contreras, Maria G.] San Francisco State Univ, SF BUILD,…	White, MJ (corresponding author), Univ Calif San Francisco, 1550 4th St,UCSF Rock Hall Box 2911, San Francisco, CA 94158 USA.	1	ATLANTA	2021	Public, Environmental & Occupational Health	Public, Environmental & Occupational Health	33519158
Schizophrenia	Stevenson, A; Akena, D; Stroud, RE; Atwoli, L; Campbell, MM; Chibnik, LB; Kwobah, E; Kariuki, SM; Martin, AR; de Menil, V; Newton, CRJC; Sibeko, G; Stein, DJ; Teferra, S; Zingela, Z; Koenen, KC	Neuropsychiatric Genetics of African Populations-Psychosis (NeuroGAP-Psychosis): a case-control study protocol and GWAS in Ethiopia, Kenya, South Africa and Uganda	BMJ OPEN		HUMAN DEMOGRAPHIC HISTORY; SCHIZOPHRENIA; ASSOCIATION; PREDICTION; DISORDERS; INTERVIEW; ANCESTRY; DISEASE; HEALTH; RISK	Introduction Schizophrenia and bipolar disorder account for a large proportion of the global burden of disease. Despite their enormous impact, little is known about their pathophysiology. Given the high heritability of schizophrenia and bipolar disorder, unbiased genetic studies offer the opportunity to gain insight into their neurobiology. However, advances in understanding the genetic architect…	[Stevenson, Anne; Stroud, Rocky E.; Chibnik, Lori B.; de Menil, Victoria; Koenen, Karestan C.] Harvard TH Chan Sch Publ Hlth, Dept Epidemiol, Boston, MA 02115 USA; [Stevenson, Anne; Stroud, Rocky E.; Chibnik, Lori B.; Martin, Alicia R.; de Menil, Victoria; Koenen, Karestan C.] Broad Inst MIT & Harvard, Stanley Ctr Psychiat Res, Cambridge, MA 02142 USA; [Akena, Dickens] Makerere Univ, Sch Med, Dep…	Stevenson, A (corresponding author), Harvard TH Chan Sch Publ Hlth, Dept Epidemiol, Boston, MA 02115 USA.; Stevenson, A (corresponding author), Broad Inst MIT & Harvard, Stanley Ctr Psychiat Res, Cambridge, MA 02142 USA.	7	LONDON	2019	Medicine, General & Internal	General & Internal Medicine	30782936
Anthropology	Macholdt, E; Slatkin, M; Pakendorf, B; Stoneking, M	New Insights into the History of the C-14010 Lactase Persistence Variant in Eastern and Southern Africa	AMERICAN JOURNAL OF PHYSICAL ANTHROPOLOGY	pastoralism; selection; migration; Khoisan	ALLELES; POPULATIONS; ANCESTRY	Lactase persistence (LP), the ability to digest lactose into adulthood, is strongly associated with the cultural traits of pastoralism and milk-drinking among human populations, and several different genetic variants are known that confer LP. Recent studies of LP variants in Southern African populations, with a focus on Khoisan-speaking groups, found high frequencies of an LP variant (the C-14010…	[Macholdt, Enrico; Stoneking, Mark] Max Planck Inst Evolutionary Anthropol, Dept Evolutionary Genet, D-04103 Leipzig, Germany; [Slatkin, Montgomery] Univ Calif Berkeley, Dept Integrat Biol, Berkeley, CA 94720 USA; [Pakendorf, Brigitte] CNRS, Lab Dynam Langage, UMR5596, F-69007 Lyon, France; [Pakendorf, Brigitte] Univ Lyon 2, F-69007 Lyon, France	Pakendorf, B (corresponding author), CNRS, Lab Dynam Langage, UMR5596, F-69007 Lyon, France.	18	HOBOKEN	2015	Anthropology; Evolutionary Biology	Anthropology; Evolutionary Biology	25448164
Prostate Cancer	Barul, C; Richard, H; Parent, ME	Night-Shift Work and Risk of Prostate Cancer: Results From a Canadian Case-Control Study, the Prostate Cancer and Environment Study	AMERICAN JOURNAL OF EPIDEMIOLOGY	case-control studies; circadian rhythm disruption; circadian rhythms; night-shift work; prostate cancer; workplace	PROSPECTIVE COHORT; CIRCADIAN GENES; CHRONOTYPE; DISRUPTION; MECHANISMS; VALIDITY	Night-shift work involving disruption of circadian rhythms has been associated with breast cancer risk. A role in prostate cancer is also suspected, but evidence is limited. We investigated the association between night-shift work and prostate cancer incidence in the Prostate Cancer and Environment Study (PROtEuS), a populationbased case-control study conducted in 2005-2012 in Montreal, Quebec, C…	[Barul, Christine; Richard, Hugues; Parent, Marie-Elise] Univ Quebec, Epidemiol & Biostat Unit, Ctr Armand Frappier Sante Biotechnol, Inst Natl Rech Sci, 531 Blvd Prairies, Laval, PQ H7V 1B7, Canada	Parent, ME (corresponding author), Univ Quebec, Epidemiol & Biostat Unit, Ctr Armand Frappier Sante Biotechnol, Inst Natl Rech Sci, 531 Blvd Prairies, Laval, PQ H7V 1B7, Canada.	4	CARY	2019	Public, Environmental & Occupational Health	Public, Environmental & Occupational Health	31360990
Chronic kidney disease	Jordan, DM; Choi, HK; Verbanck, M; Topless, R; Won, HH; Nadkarni, G; Merriman, TR; Do, R	No causal effects of serum urate levels on the risk of chronic kidney disease: A Mendelian randomization study	PLOS MEDICINE		RENIN-ANGIOTENSIN-SYSTEM; URIC-ACID; CARDIOVASCULAR-DISEASE; RENAL-FUNCTION; ALLOPURINOL; HYPERTENSION; REDUCTION; DESIGN; GOUT; BIAS	Background Studies have shown strong positive associations between serum urate (SU) levels and chronic kidney disease (CKD) risk; however, whether the relation is causal remains uncertain. We evaluate whether genetic data are consistent with a causal impact of SU level on the risk of CKD and estimated glomerular filtration rate (eGFR). Methods and findings We used Mendelian randomization (MR) met…	[Jordan, Daniel M.; Verbanck, Marie; Do, Ron] Icahn Sch Med Mt Sinai, Dept Genet & Genom Sci, New York, NY 10029 USA; [Jordan, Daniel M.; Verbanck, Marie; Nadkarni, Girish; Do, Ron] Icahn Sch Med Mt Sinai, Charles Bronfman Inst Personalized Med, New York, NY 10029 USA; [Choi, Hyon K.] Harvard Med Sch, Massachusetts Gen Hosp, Div Rheumatol Allergy & Immunol, Boston, MA 02115 USA; [Topless, Ruth; M…	Do, R (corresponding author), Icahn Sch Med Mt Sinai, Dept Genet & Genom Sci, New York, NY 10029 USA.; Do, R (corresponding author), Icahn Sch Med Mt Sinai, Charles Bronfman Inst Personalized Med, New York, NY 10029 USA.; Choi, HK (corresponding author), Harvard Med Sch, Massachusetts Gen Hosp, Div Rheumatol Allergy & Immunol, Boston, MA 02115 USA.	26	SAN FRANCISCO	2019	Medicine, General & Internal	General & Internal Medicine	30645594
Schizophrenia	Li, HJ; Zhang, C; Hui, L; Zhou, DS; Li, Y; Zhang, CY; Wang, C; Wang, L; Li, WQ; Yang, YF; Qu, N; Tang, JS; He, Y; Zhou, J; Yang, ZH; Li, XX; Cai, J; Yang, L; Chen, J; Fan, WX; Tang, W; Tang, WX; Jia, QF; Liu, WQ; Zhuo, CJ; Song, XQ; Liu, F; Bai, Y; Zhong, BL; Zhang, SF; Chen, J; Xia, B; Lv, LX; Liu, ZC; Hu, SH; Li, XY; Liu, JW; Cai, X; Yao, YG; Zhang, YYN; Yan, H; Chang, SH; Zhao, JP; Yue, WH; Lu…	Novel Risk Loci Associated With Genetic Risk for Bipolar Disorder Among Han Chinese Individuals A Genome-Wide Association Study and Meta-analysis	JAMA PSYCHIATRY		DENDRITIC SPINE PATHOLOGY; TRANSMEMBRANE PROTEIN 108; COMMON VARIANTS; IDENTIFIES 2; EXPRESSION; SCHIZOPHRENIA; POLYGENICITY; BEHAVIOR; VRK2; MICE	This genome-wide association study and trans-ancestry meta-analysis explores the genetic basis of bipolar disorder in a Han Chinese population and assesses shared bipolar disorder genetic risk between Han Chinese and European populations. Importance The genetic basis of bipolar disorder (BD) in Han Chinese individuals is not fully understood. Objective To explore the genetic basis of BD in the Ha…	[Li, Hui-Juan; Zhang, Chu-Yi; Wang, Lu; Li, Xiao-Yan; Liu, Jie-Wei; Cai, Xin; Yao, Yong-Gang; Luo, Xiong-Jian; Xiao, Xiao; Li, Ming] Chinese Acad Sci, Key Lab Anim Models & Human Dis Mech, Kunming Inst Zool, Chinese Acad Sci & Yunnan Prov, 32 Jiao Chang Donglu, Kunming 650223, Yunnan, Peoples R China; [Li, Hui-Juan; Zhang, Chu-Yi; Li, Xiao-Yan; Cai, Xin; Yao, Yong-Gang; Luo, Xiong-Jian; Li, Ming]…	Li, M (corresponding author), Chinese Acad Sci, Key Lab Anim Models & Human Dis Mech, Kunming Inst Zool, Chinese Acad Sci & Yunnan Prov, 32 Jiao Chang Donglu, Kunming 650223, Yunnan, Peoples R China.; Fang, YR (corresponding author), Shanghai Jiao Tong Univ, Shanghai Mental Hlth Ctr, Clin Res Ctr, Sch Med, 600 S Wanping Rd, Shanghai 200030, Peoples R China.; Fang, YR (corresponding author), Shang…	1	CHICAGO	2020	Psychiatry	Psychiatry	33263727
Anthropology	Karban, ME	Occipital hemi-bun development and shape covariation in a longitudinal extant human growth sample	AMERICAN JOURNAL OF PHYSICAL ANTHROPOLOGY	chignon; cranial development; occipital bun; ontogeny; shape covariation	MODERN HUMAN ORIGINS; CRANIAL BASE; GEOMETRIC MORPHOMETRICS; NEANDERTHAL ANCESTRY; ASSIMILATION MODEL; HUMAN-EVOLUTION; GENUS HOMO; INTEGRATION; ONTOGENY; PATTERNS	Objectives Although the homology of the Neanderthal occipital bun and anatomically modern human "hemi-bun" has long been debated, little is known about the developmental timing and patterning of these two patterns of prominent occipital squama convexity. In this study, occipital hemi-bun ontogeny and cranial shape covariation are assessed in a comparative extant human sample. Materials and Method…	[Karban, Miranda E.] Univ Iowa, Iowa City, IA 52242 USA; [Karban, Miranda E.] Illinois Coll, Dept Biol, 1101 West Coll Ave, Jacksonville, IL 62650 USA	Karban, ME (corresponding author), Univ Iowa, Iowa City, IA 52242 USA.; Karban, ME (corresponding author), Illinois Coll, Dept Biol, 1101 West Coll Ave, Jacksonville, IL 62650 USA.	0	HOBOKEN	2020	Anthropology; Evolutionary Biology	Anthropology; Evolutionary Biology	31797354
Sociology	Liebler, CA	On the Boundaries of Race: Identification of Mixed-heritage Children in the United States, 1960 to 2010	SOCIOLOGY OF RACE AND ETHNICITY	multiracial; ancestry; census; race; classification; identification	RACIAL IDENTIFICATION; IDENTITY; CLASSIFICATION; INTERMARRIAGE; AMERICANS; MARRIAGE; HAWAII	Socially constructed race groups have boundaries that define their membership. I study temporal trends and group-specific patterns in race and ancestry responses provided for children of interracial marriages. Common responses indicate contemporary definitions of race groups (and perhaps emerging groups); uncommon responses reveal socially defined limits of race group membership. I leverage dense…	[Liebler, Carolyn A.] Univ Minnesota, Sociol, Minneapolis, MN 55455 USA	Liebler, CA (corresponding author), Univ Minnesota, 909 Social Sci Tower,267 19th Ave S, Minneapolis, MN 55455 USA.	11	THOUSAND OAKS	2016	Ethnic Studies; Sociology	Ethnic Studies; Sociology
Anthropology	Ozga, AT; Sankaranarayanan, K; Tito, RY; Obregon-Tito, AJ; Foster, MW; Tallbull, G; Spicer, P; Warinner, CG; Lewis, CM	Oral microbiome diversity among Cheyenne and Arapaho individuals from Oklahoma	AMERICAN JOURNAL OF PHYSICAL ANTHROPOLOGY	American Indian; native communities; 16S rRNA gene; saliva	BACTERIAL DIVERSITY; SALIVARY MICROBIOTA; GUT	Objectives: There is a major ascertainment bias in microbiome research, with individuals of predominately European ancestry living within metropolitan areas dominating most studies. Here we present a study of the salivary microbiome within a North American Indian community. This research is the culmination of four years of collaboration and community engagement with Cheyenne & Arapaho (C&A) triba…	[Ozga, Andrew T.; Sankaranarayanan, Krithivasan; Tito, Raul Y.; Obregon-Tito, Alexandra J.; Spicer, Paul; Warinner, Christina G.; Lewis, Cecil M., Jr.] Univ Oklahoma, Dept Anthropol, Norman, OK 73019 USA; [Foster, Morris W.] Old Dominion Univ, Norfolk, VA 23529 USA; [Tallbull, Gloria; Spicer, Paul; Lewis, Cecil M., Jr.] Univ Oklahoma, Ctr Appl Social Res, Norman, OK 73019 USA	Lewis, CM (corresponding author), Dept Anthropol, 101 David L Boren Blvd, Norman, OK USA.	8	HOBOKEN	2016	Anthropology; Evolutionary Biology	Anthropology; Evolutionary Biology	27357925
Prostate Cancer	Mollard, P; Perrot, E; Blanchet, P; Brureau, L	Overall, specific, and metastasis-free survival of Afro-Caribbean men with pathological Gleason 6 prostate cancer	PROSTATE	Gleason score; metastasis; prostate cancer; radical prostatectomy; survival	2005 INTERNATIONAL-SOCIETY; ISUP CONSENSUS CONFERENCE; MORTALITY; BLACK	Background Several studies in the Caucasian population have shown that patients with Gleason 6 prostate cancer, based on surgical specimens, have low or no risk of metastasis. However, there is no data for men of African ancestry. The objective of this study was to estimate the overall, specific, and metastasis-free survival (MFS) of patients with a Gleason 6 score, based on the surgical specimen…	[Mollard, Philippe; Perrot, Emmanuel] CHU Pointe a Pitre, Pointe A Pitre, Guadeloupe, France; [Blanchet, Pascal; Brureau, Laurent] Univ Antilles, CHU Pointe a Pitre, Univ Rennes, INSERM,EHESP,Irset,UMR S, Pointe A Pitre, Guadeloupe, France	Brureau, L (corresponding author), Univ Hosp Pointe a Pitre, Urol Dept, F-97159 Pointe A Pitre, Guadeloupe, France.	0	HOBOKEN	2020	Endocrinology & Metabolism; Urology & Nephrology	Endocrinology & Metabolism; Urology & Nephrology	31868959
Prostate Cancer	Rashkin, SR; Graff, RE; Kachuri, L; Thai, KK; Alexeeff, SE; Blatchins, MA; Cavazos, TB; Corley, DA; Emami, NC; Hoffman, JD; Jorgenson, E; Kushi, LH; Meyers, TJ; Van den Eeden, SK; Ziv, E; Habel, LA; Hoffmann, TJ; Sakoda, LC; Witte, JS	Pan-cancer study detects genetic risk variants and shared genetic basis in two large cohorts	NATURE COMMUNICATIONS		GENOME-WIDE ASSOCIATION; SUSCEPTIBILITY LOCI; COLORECTAL-CANCER; BREAST-CANCER; EPIDEMIOLOGY RESEARCH; MULTIPLE CANCERS; FAMILIAL RISK; ADULT HEALTH; IDENTIFICATION; PROSTATE	Deciphering the shared genetic basis of distinct cancers has the potential to elucidate carcinogenic mechanisms and inform broadly applicable risk assessment efforts. Here, we undertake genome-wide association studies (GWAS) and comprehensive evaluations of heritability and pleiotropy across 18 cancer types in two large, population-based cohorts: the UK Biobank (408,786 European ancestry individu…	[Rashkin, Sara R.; Graff, Rebecca E.; Kachuri, Linda; Cavazos, Taylor B.; Emami, Nima C.; Hoffman, Joshua D.; Meyers, Travis J.; Hoffmann, Thomas J.; Witte, John S.] Univ Calif San Francisco, Dept Epidemiol & Biostat, San Francisco, CA 94143 USA; [Graff, Rebecca E.; Thai, Khanh K.; Alexeeff, Stacey E.; Blatchins, Maruta A.; Corley, Douglas A.; Jorgenson, Eric; Kushi, Lawrence H.; Van den Eeden, S…	Witte, JS (corresponding author), Univ Calif San Francisco, Dept Epidemiol & Biostat, San Francisco, CA 94143 USA.; Sakoda, LC (corresponding author), Kaiser Permanente Northern Calif, Div Res, Oakland, CA 94611 USA.; Witte, JS (corresponding author), Univ Calif San Francisco, Dept Urol, San Francisco, CA 94143 USA.; Witte, JS (corresponding author), Univ Calif San Francisco, Inst Human Genet, Sa…	2	LONDON	2020	Multidisciplinary Sciences	Science & Technology - Others Topics	32887889
Public Health	Siordia, C; Galley, F	Participation of Workers of Asian Ancestry in High-Risk Occupations in the United States: 2009 to 2017	JOURNAL OF IMMIGRANT AND MINORITY HEALTH	Occupation; Demography; Race; Equity; Ancestry; Asian	DISPARITIES; OVERLAP; HEALTH	Risk for workplace injury varies by occupation. Participation in high-risk occupations is non-randomly distributed as a function of demographic characteristics. Enhancing understanding of occupational health and safety disparities allows for the creation of actionable knowledge to advance health equity. The specific aim of our analysis was to examine between-group differences in participation in …	[Siordia, Carlos] West Virginia Univ, Dept Biostat, Sch Publ Hlth, 64 Med Ctr Dr,POB 9190, Morgantown, WV 26506 USA; [Galley, Fiona] West Virginia Univ, Dept Occupat & Environm Hlth Sci, Sch Publ Hlth, Morgantown, WV 26506 USA	Siordia, C (corresponding author), West Virginia Univ, Dept Biostat, Sch Publ Hlth, 64 Med Ctr Dr,POB 9190, Morgantown, WV 26506 USA.	0	NEW YORK	2020	Public, Environmental & Occupational Health	Public, Environmental & Occupational Health	32236776
Anthropology	Esan, TA; Mothupi, KA; Schepartz, LA	Permanent tooth emergence: Timing and sequence in a sample of Black Southern African children	AMERICAN JOURNAL OF PHYSICAL ANTHROPOLOGY	dental development; Southern Africa; tooth emergence	ERUPTION TIMES; AGE ESTIMATION; SECULAR TREND; DENTAL-CARIES; TEETH; ONSET; STANDARDS; HEALTH; UNDERNUTRITION; SCHOOLCHILDREN	Objectives This study investigates mean age, sequence, and temporal trends of permanent tooth emergence in Black Southern African children and compares the findings with Others population samples. Materials and methods Results This community-based cross-sectional study involved 639 Black Southern African children between 5 and 20 years of age. Probit analysis was used to derive the mean age at em…	[Esan, Temitope A.] Obafemi Awolowo Univ, Fac Dent, Ife, Nigeria; [Esan, Temitope A.; Schepartz, Lynne A.] Univ Witwatersrand, Fac Hlth Sci, Sch Anat Sci, Human Variat & Identificat Unit, Johannesburg, South Africa; [Mothupi, Kelebogile A.] Univ Witwatersrand, Fac Hlth Sci, Sch Oral Hlth Sci, Dept Community Dent, Johannesburg, South Africa	Schepartz, LA (corresponding author), Univ Witwatersrand, Fac Hlth Sci, Sch Anat Sci, Johannesburg, South Africa.	2	HOBOKEN	2018	Anthropology; Evolutionary Biology	Anthropology; Evolutionary Biology	30281775
Anthropology	Brown, DE; Katzmarzyk, PT; Gotshalk, LA	Physical activity level and body composition in a multiethnic sample of school children in Hawaii	ANNALS OF HUMAN BIOLOGY	Flex heart rate; adiposity; children; physical activity; Hawaii	DAILY ENERGY-EXPENDITURE; HEART-RATE; CHILDHOOD OVERWEIGHT; DIETARY PATTERNS; MASS INDEX; OBESITY; FAT; ADOLESCENTS; BEHAVIORS; ANCESTRY	Background: Obesity, particularly in Native Hawaiians, is an important health risk. A possible contributing factor to obesity is reduced physical activity levels. Aim: This study investigates the relationship between measured levels of physical activity and body composition in two grade cohorts of school children of Native Hawaiian/Pacific Islander (NHPI) and non-NHPI ethnicity. Methods: A sample…	[Brown, Daniel E.] Univ Hawaii, Dept Anthropol, Hilo, HI 96720 USA; [Katzmarzyk, Peter T.] Pennington Biomed Res Ctr, Pediat Obes & Diabet, 6400 Perkins Rd, Baton Rouge, LA 70808 USA; [Gotshalk, Lincoln A.] Univ Hawaii, Dept Kinesiol, Hilo, HI 96720 USA	Brown, DE (corresponding author), Univ Hawaii, Dept Anthropol, Hilo, HI 96720 USA.	3	ABINGDON	2018	Anthropology; Biology; Public, Environmental & Occupational Health	Anthropology; Life Sciences & Biomedicine - Others Topics; Public, Environmental & Occupational Health	29877151
Schizophrenia	Ohi, K; Nishizawa, D; Shimada, T; Kataoka, Y; Hasegawa, J; Shioiri, T; Kawasaki, Y; Hashimoto, R; Ikeda, K	Polygenetic Risk Scores for Major Psychiatric Disorders Among Schizophrenia Patients, Their First-Degree Relatives, and Healthy Participants	INTERNATIONAL JOURNAL OF NEUROPSYCHOPHARMACOLOGY	schizophrenia; bipolar disorder; autism spectrum disorder; first-degree relative; polygenic risk score; GWAS	GENOME-WIDE ASSOCIATION; BIPOLAR DISORDER; COMMUNICATION; OVERLAP; AUTISM; LOCI	Background: The genetic etiology of schizophrenia (SCZ) overlaps with that of Others major psychiatric disorders in samples of European ancestry. The present study investigated transethnic polygenetic features shared between Japanese SCZ or their unaffected first-degree relatives and European patients with major psychiatric disorders by conducting polygenic risk score (PRS) analyses. Methods: To …	[Ohi, Kazutaka; Shimada, Takamitsu; Kataoka, Yuzuru; Kawasaki, Yasuhiro] Kanazawa Med Univ, Dept Neuropsychiat, 1-1 Daigaku, Uchinada, Ishikawa 9200293, Japan; [Ohi, Kazutaka] Kanazawa Med Univ, Med Res Inst, 1-1 Daigaku, Uchinada, Ishikawa 9200293, Japan; [Ohi, Kazutaka] Kanazawa Med Univ, Dept Gen Internal Med, Uchinada, Ishikawa, Japan; [Ohi, Kazutaka] Gifu Univ, Grad Sch Med, Dept Psychiat & …	Ohi, K (corresponding author), Kanazawa Med Univ, Dept Neuropsychiat, 1-1 Daigaku, Uchinada, Ishikawa 9200293, Japan.; Ohi, K (corresponding author), Kanazawa Med Univ, Med Res Inst, 1-1 Daigaku, Uchinada, Ishikawa 9200293, Japan.	2	OXFORD	2020	Clinical Neurology; Neurosciences; Pharmacology & Pharmacy; Psychiatry	Neurosciences & Neurology; Pharmacology & Pharmacy; Psychiatry	31900488
Schizophrenia	Kember, RL; Merikangas, AK; Verma, SS; Verma, A; Judy, R; Damrauer, SM; Ritchie, MD; Rader, DJ; Bucan, M	Polygenic Risk of Psychiatric Disorders Exhibits Cross-trait Associations in Electronic Health Record Data From European Ancestry Individuals	BIOLOGICAL PSYCHIATRY		SCHIZOPHRENIA; COMMON; GENOMICS	BACKGROUND: Prediction of disease risk is a key component of precision medicine. Common traits such as psychiatric disorders have a complex polygenic architecture, making the identification of a single risk predictor difficult. Polygenic risk scores (PRSs) denoting the sum of an individual's genetic liability for a disorder are a promising biomarker for psychiatric disorders, but they require eva…	[Kember, Rachel L.; Bucan, Maja] Univ Penn, Dept Psychiat, Philadelphia, PA 19104 USA; [Verma, Shefali S.; Verma, Anurag; Ritchie, Marylyn D.; Rader, Daniel J.; Bucan, Maja] Univ Penn, Dept Genet, Philadelphia, PA 19104 USA; [Judy, Renae; Damrauer, Scott M.] Univ Penn, Dept Surg, Philadelphia, PA 19104 USA; [Ritchie, Marylyn D.] Univ Penn, Inst Biomed Informat, Philadelphia, PA 19104 USA; [Rader,…	Kember, RL (corresponding author), Corporal Michael J Crescenz VA Med Ctr, Mental Illness Res Educ & Clin Ctr, Philadelphia, PA 19104 USA.	0	NEW YORK	2021	Neurosciences; Psychiatry	Neurosciences & Neurology; Psychiatry	32919613
Schizophrenia	Perkins, DO; Loohuis, LO; Barbee, J; Ford, J; Jeffries, CD; Addington, J; Bearden, CE; Cadenhead, KS; Cannon, TD; Cornblatt, BA; Mathalon, DH; McGlashan, TH; Seidman, LJ; Tsuang, M; Walker, EF; Woods, SW	Polygenic Risk Score Contribution to Psychosis Prediction in a Target Population of Persons at Clinical High Risk	AMERICAN JOURNAL OF PSYCHIATRY		ULTRA-HIGH RISK; FOLLOW-UP; SCHIZOPHRENIA; PRODROME; DISORDERS; ASSOCIATION; VALIDATION; TRANSITION; CALCULATOR; SEVERITY	Objective: The 2-year risk of psychosis in persons who meet research criteria for a high-risk syndrome is about 15% 25%; improvements in risk prediction accuracy would benefit the development and implementation of preventive interventions. The authors sought to assess potygenic risk score (PRS) prediction of subsequent psychosis in persons at high risk and to determine the impact of adding the PR…	[Perkins, Diana O.; Barbee, Jenna] Univ N Carolina, Dept Psychiat, Chapel Hill, NC 27515 USA; [Ford, John] Univ N Carolina, Lineberger Bioinformat Core, Chapel Hill, NC 27515 USA; [Jeffries, Clark D.] Univ N Carolina, Renaissance Comp Inst, Chapel Hill, NC 27515 USA; [Loohuis, Loes Olde] Univ Calif Los Angeles, Ctr Neurobehav Genet, Los Angeles, CA USA; [Bearden, Carrie E.] Univ Calif Los Angeles…	Perkins, DO (corresponding author), Univ N Carolina, Dept Psychiat, Chapel Hill, NC 27515 USA.	16	WASHINGTON	2020	Psychiatry	Psychiatry	31711302
Schizophrenia	Piasecki, TM; Gizer, IR; Slutske, WS	Polygenic Risk Scores for Psychiatric Disorders Reveal Novel Clues About the Genetics of Disordered Gambling	TWIN RESEARCH AND HUMAN GENETICS	gambling; schizophrenia; polygenic risk score; comorbidity	GENOME-WIDE ASSOCIATION; ALCOHOL-USE DISORDER; BIPOLAR DISORDER; DECISION-MAKING; SUBSTANCE USE; CORTICAL THICKNESS; SCHIZOPHRENIA RISK; MAJOR DEPRESSION; ADHD SYMPTOMS; DOPAMINE	Disordered gambling (DG) is a rare but serious condition that results in considerable financial and interpersonal harms. Twin studies indicate that DG is heritable but are silent with respect to specific genes or pathways involved. Existing genomewide association studies (GWAS) of DG have been substantially underpowered. Larger GWAS of Others psychiatric disorders now permit calculation of polyge…	[Piasecki, Thomas M.; Gizer, Ian R.; Slutske, Wendy S.] Univ Missouri, Dept Psychol Sci, Columbia, MO 65211 USA	Piasecki, TM (corresponding author), Univ Missouri, Dept Psychol Sci, Columbia, MO 65211 USA.	0	NEW YORK	2019	Genetics & Heredity; Obstetrics & Gynecology	Genetics & Heredity; Obstetrics & Gynecology	31608857
Prostate Cancer	Pal, G; Di, L; Orunmuyi, A; Olapade-Olaopa, EO; Qiu, WG; Ogunwobi, OO	Population Differentiation at the PVT1 Gene Locus: Implications for Prostate Cancer	G3-GENES GENOMES GENETICS	PVT1 exons 4A and 4B; Black male; prostate cancer; African populations; population differentiation	NONCODING RNA PVT1; CELL-PROLIFERATION; PROMOTES; OVEREXPRESSION; PROGRESSION; STATISTICS; MORTALITY; MIGRATION; DISEASE; TCS	Genetic variation in susceptibility to complex diseases, such as cancer, is well-established. Enrichment of disease associated alleles in specific populations could have implications for disease incidence and prevalence. Prostate cancer (PCa) is a disease with well-established higher incidence, prevalence, and worse outcomes among men of African ancestry in comparison to Others populations. PCa i…	[Pal, Gargi; Di, Lia; Qiu, Weigang; Ogunwobi, Olorunseun O.] CUNY Hunter Coll, Dept Biol Sci, New York, NY 10021 USA; [Orunmuyi, Akintunde; Olapade-Olaopa, E. Oluwabunmi] Univ Ibadan, Coll Med, Ibadan, Nigeria; [Ogunwobi, Olorunseun O.] Cornell Univ, Weill Cornell Med, Joan & Sanford I Weill Dept Med, New York, NY 10021 USA	Ogunwobi, OO (corresponding author), 413 E 69th St,Belfer Res Bldg,Room 426, New York, NY 10021 USA.	1	BETHESDA	2020	Genetics & Heredity	Genetics & Heredity	32358016
Public Health	Islam, RM; Marsh, L; Bell, RJ; Skiba, MA; Davis, SR	Prevalence of and Risk Factors for Depressive Symptoms and Antidepressant Use in Young Australian Women: A Cross-Sectional Study	JOURNAL OF WOMENS HEALTH	depressive symptoms; young women; antidepressant use	VASOMOTOR SYMPTOMS; TRENDS; AGE; INVENTORY; ANXIETY; SAMPLE; HEALTH	Background:Despite the high prevalence of depression among adult women, the proportion of reproductive-aged women with moderate or severe depressive symptoms is uncertain, as is the proportion taking antidepressant medication. We report the prevalence of depressive symptoms in young Australian women, risk factors for depressive symptoms, and psychoactive drug use. Methods:An online survey was com…	[Islam, Rakibul M.; Marsh, Lucy; Bell, Robin J.; Skiba, Marina A.; Davis, Susan R.] Monash Univ, Womens Hlth Res Program, Dept Epidemiol & Prevent Med, Sch Publ Hlth & Prevent Med, 553 St Kilda Rd, Melbourne, Vic 3004, Australia	Davis, SR (corresponding author), Monash Univ, Womens Hlth Res Program, Dept Epidemiol & Prevent Med, Sch Publ Hlth & Prevent Med, 553 St Kilda Rd, Melbourne, Vic 3004, Australia.	0	NEW ROCHELLE	2021	Public, Environmental & Occupational Health; Medicine, General & Internal; Obstetrics & Gynecology; Women's Studies	Public, Environmental & Occupational Health; General & Internal Medicine; Obstetrics & Gynecology; Women's Studies	33006500
Public Health	Pontes, CC; Chikte, U; Kimmie-Dhansay, F; Erasmus, RT; Kengne, AP; Matsha, TE	Prevalence of Oral Mucosal Lesions and Relation to Serum Cotinine Levels-Findings from a Cross-Sectional Study in South Africa	INTERNATIONAL JOURNAL OF ENVIRONMENTAL RESEARCH AND PUBLIC HEALTH	oral mucosal lesions; non-communicable diseases; oral health	SOFT-TISSUE LESIONS; ADULTS; HEALTH; POPULATION; DISEASES; COHORT	Oral mucosal lesions (OML) can decrease oral health-related quality of life and some have the potential to become malignant. The aim of the present study was to report the prevalence of OML in relation to age, sex, and serum cotinine levels in a population with mixed ancestry from South Africa. This study is part of the Cape Town Vascular and Metabolic Health (VHM) study, conducted between 2014-2…	[Pontes, Carla Cruvinel; Chikte, Usuf] Stellenbosch Univ, Dept Global Hlth, ZA-7505 Cape Town, South Africa; [Kimmie-Dhansay, Faheema] Stellenbosch Univ, Div Epidemiol & Biostat, ZA-7505 Cape Town, South Africa; [Erasmus, Rajiv T.] Stellenbosch Univ, Div Chem Pathol, ZA-7505 Cape Town, South Africa; [Kengne, Andre P.] South African Med Res Council, Noncommunicable Dis Res Unit, ZA-7505 Cape Town,…	Chikte, U (corresponding author), Stellenbosch Univ, Dept Global Hlth, ZA-7505 Cape Town, South Africa.	1	BASEL	2020	Environmental Sciences; Public, Environmental & Occupational Health	Environmental Sciences & Ecology; Public, Environmental & Occupational Health	32046216
Public Health	Diessner, BJ; Weigel, BJ; Murugan, P; Zhang, L; Poynter, JN; Spector, LG	Racial and Ethnic Differences in Sarcoma Incidence Are Independent of Census-Tract Socioeconomic Status	CANCER EPIDEMIOLOGY BIOMARKERS & PREVENTION		SOFT-TISSUE SARCOMAS; GASTROINTESTINAL STROMAL TUMORS; 2ND MALIGNANT NEOPLASMS; INCIDENCE PATTERNS; CANCER INCIDENCE; RISK; EPIDEMIOLOGY; RHABDOMYOSARCOMA; HEALTH; BONE	Background: Epidemiologic analyses of sarcoma are limited by the heterogeneity and rarity of the disease. Utilizing population-based surveillance data enabled us to evaluate the contribution of census tract-level socioeconomic status (CT-SES) and race/ethnicity on sarcoma incidence rates. Methods: We utilized the Surveillance, Epidemiology, and End Results program to evaluate associations between…	[Diessner, Brandon J.; Poynter, Jenny N.; Spector, Logan G.] Univ Minnesota, Dept Pediat, Div Epidemiol & Clin Res, Minneapolis, MN 55455 USA; [Weigel, Brenda J.] Univ Minnesota, Dept Pediat, Div Pediat Hematol Oncol, Minneapolis, MN 55455 USA; [Murugan, Paari] Univ Minnesota, Dept Lab Med & Pathol, Minneapolis, MN 55455 USA; [Zhang, Lin] Univ Minnesota, Div Biostat, Minneapolis, MN USA	Diessner, BJ (corresponding author), Univ Minnesota, 420 Delaware St SE,MMC 715, Minneapolis, MN 55455 USA.	0	PHILADELPHIA	2020	Oncology; Public, Environmental & Occupational Health	Oncology; Public, Environmental & Occupational Health	32928933
Anthropology	Thayer, ZM; Blair, IV; Buchwald, DS; Manson, SM	Racial discrimination associated with higher diastolic blood pressure in a sample of American Indian adults	AMERICAN JOURNAL OF PHYSICAL ANTHROPOLOGY	cardiovascular disease; indigenous; native health; racism; stress physiology	SOUTHEASTERN PUERTO-RICO; PERCEIVED DISCRIMINATION; HEALTH DISPARITIES; SOCIAL CLASSIFICATION; ETHNIC DISCRIMINATION; ALASKA NATIVES; SKIN COLOR; BODY-MASS; RACE; HYPERTENSION	Objectives: Hypertension prevalence is high among American Indians (AIs). AIs experience a substantial burden of interpersonal racial discrimination, which in Others populations has been associated with higher blood pressure. The purpose of this study is to understand whether racial discrimination experiences are associated with higher blood pressure in AIs. Materials and Methods: We used the Eve…	[Thayer, Zaneta M.] Dartmouth Coll, Dept Anthropol, Hinman Box 6047, Hanover, NH 03755 USA; [Blair, Irene V.] Univ Colorado, Dept Psychol & Neurosci, Boulder, CO 80309 USA; [Buchwald, Dedra S.] Washington State Univ, Elson S Floyd Coll Med, Washington, DC 99163 USA; [Manson, Spero M.] Univ Colorado, Ctr Amer Indian & Alaska Native Hlth, Denver, CO 80204 USA	Thayer, ZM (corresponding author), Dartmouth Coll, Dept Anthropol, Hinman Box 6047, Hanover, NH 03755 USA.	10	HOBOKEN	2017	Anthropology; Evolutionary Biology	Anthropology; Evolutionary Biology	28198537
Public Health	Yamasato, K; Chern, I; Lee, MJ	Racial/Ethnic Representation in United Statesand Australian Obstetric Research	MATERNAL AND CHILD HEALTH JOURNAL	Pregnancy; Obstetric; Race; Ethnicity	PERINATAL OUTCOMES; PRETERM BIRTH; WOMEN	Objective To describe racial/ethnic representation in United States(US) and Australian obstetric research, represented by the Maternal-Fetal Medicine Units Network (MFMU) and Australian Research Centre for Health of Women and Babies (ARCH) trials. Methods MFMU studies were identified through PubMed and ARCH studies through their online publication listing from 2011 to 2016. Observational and rand…	[Yamasato, Kelly; Chern, Ingrid; Lee, Men-Jean] Univ Hawaii, Dept Obstet Gynecol & Womens Hlth, John A Burns Sch Med, 1319 Punahou St,824, Honolulu, HI 96826 USA	Yamasato, K (corresponding author), Univ Hawaii, Dept Obstet Gynecol & Womens Hlth, John A Burns Sch Med, 1319 Punahou St,824, Honolulu, HI 96826 USA.	0	NEW YORK	2020	Public, Environmental & Occupational Health	Public, Environmental & Occupational Health	33222026
Prostate Cancer	Kerns, SL; Fachal, L; Dorling, L; Barnett, GC; Baran, A; Peterson, DR; Hollenberg, M; Hao, K; Di Narzo, A; Ahsen, ME; Pandey, G; Bentzen, SM; Janelsins, M; Elliott, RM; Pharoah, PDP; Burnet, NG; Dearnaley, DP; Gulliford, SL; Hall, E; Sydes, MR; Aguado-Barrera, ME; Gomez-Caamano, A; Carballo, AM; Peleteiro, P; Lobato-Busto, R; Stock, R; Stone, NN; Ostrer, H; Usmani, N; Singhal, S; Tsuji, H; Imai, …	Radiogenomics Consortium Genome-Wide Association Study Meta-Analysis of Late Toxicity After Prostate Cancer RadiOthersapy	JNCI-JOURNAL OF THE NATIONAL CANCER INSTITUTE		CONVERTING ENZYME-INHIBITORS; QUALITY-OF-LIFE; RADIATION-THERAPY; CONFORMAL RADIOthersAPY; MODELS; OUTCOMES; LOCUS; INDEX	Background: A total of 10%-20% of patients develop long-term toxicity following radiOthersapy for prostate cancer. Identification of common genetic variants associated with susceptibility to radiotoxicity might improve risk prediction and inform functional mechanistic studies. Methods: We conducted an individual patient data meta-analysis of six genome-wide association studies (n=3871) in men of …	[Kerns, Sarah L.; Janelsins, Michelle] Univ Rochester, Med Ctr, Dept Radiat Oncol, Rochester, NY 14642 USA; [Kerns, Sarah L.; Janelsins, Michelle] Univ Rochester, Med Ctr, Dept Surg, Rochester, NY 14642 USA; [Fachal, Laura] Univ Cambridge, Dept Oncol, Ctr Canc Genet Epidemiol, Res Lab, Cambridge, England; [Dorling, Leila; Barnett, Gillian C.; Dunning, Alison M.] Univ Cambridge, Dept Publ Hlth & P…	West, CML (corresponding author), Univ Manchester, Christie Hosp, Manchester Acad Hlth Sci Ctr, Inst Canc Sci, Manchester M20 4BX, Lancs, England.	18	CARY	2020	Oncology	Oncology	31095341
Schizophrenia	John, J; Kukshal, P; Sharma, A; Bhatia, T; Nimgaonkar, VL; Deshpande, SN; Thelma, BK	Rare variants in Protein tyrosine phosphatase, receptor type A (PTPRA) in schizophrenia: Evidence from a family based study	SCHIZOPHRENIA RESEARCH		DE-NOVO MUTATIONS; OF-FUNCTION VARIANTS; RPTP-ALPHA; PHOSPHORYLATION; ASSOCIATION; GENES; RISK; INHIBITION; FRAMEWORK; ALIGNMENT	The contribution of both common and rare risk variants to the genetic architecture of schizophrenia (SZ) has been documented in genome-wide association studies, whole exome and whole genome sequencing approaches. As SZ is highly heritable and segregates in families, highly penetrant rare variants are more likely to be identified through analyses of multiply affected families. Further, much of the…	[John, Jibin; Kukshal, Prachi; Sharma, Aditya; Thelma, B. K.] Univ Delhi, Dept Genet, South Campus,Benito Juarez Rd, New Delhi 110021, India; [Bhatia, Triptish; Deshpande, S. N.] PGIMER Dr RML Hosp, Dept Psychiat, New Delhi 110001, India; [Nimgaonkar, V. L.] Univ Pittsburgh, Sch Med, Western Psychiat Inst & Clin, Dept Psychiat, 3811 OHara St, Pittsburgh, PA 15213 USA; [Nimgaonkar, V. L.] Univ Pit…	Thelma, BK (corresponding author), Univ Delhi, Dept Genet, South Campus,Benito Juarez Rd, New Delhi 110021, India.	2	AMSTERDAM	2019	Psychiatry	Psychiatry	30594456
Covid	Menni, C; Valdes, AM; Freidin, MB; Sudre, CH; Nguyen, LH; Drew, DA; Ganesh, S; Varsavsky, T; Cardoso, MJ; Moustafa, JSES; Visconti, A; Hysi, P; Bowyer, RCE; Mangino, M; Falchi, M; Wolf, J; Ourselin, S; Chan, AT; Steves, CJ; Spector, TD	Real-time tracking of self-reported symptoms to predict potential COVID-19	NATURE MEDICINE			A total of 2,618,862 participants reported their potential symptoms of COVID-19 on a smartphone-based app. Among the 18,401 who had undergone a SARS-CoV-2 test, the proportion of participants who reported loss of smell and taste was higher in those with a positive test result (4,668 of 7,178 individuals; 65.03%) than in those with a negative test result (2,436 of 11,223 participants; 21.71%) (odd…	[Menni, Cristina; Valdes, Ana M.; Freidin, Maxim B.; Moustafa, Julia S. El-Sayed; Visconti, Alessia; Hysi, Pirro; Bowyer, Ruth C. E.; Mangino, Massimo; Falchi, Mario; Steves, Claire J.; Spector, Tim D.] Kings Coll London, Dept Twin Res & Genet Epidemiol, London, England; [Valdes, Ana M.] Nottingham City Hosp, Acad Rheumatol, Clin Sci, Nottingham, England; [Sudre, Carole H.; Varsavsky, Thomas; Car…	Menni, C; Steves, CJ; Spector, TD (corresponding author), Kings Coll London, Dept Twin Res & Genet Epidemiol, London, England.	154	BERLIN	2020	Biochemistry & Molecular Biology; Cell Biology; Medicine, Research & Experimental	Biochemistry & Molecular Biology; Cell Biology; Research & Experimental Medicine	32393804
Schizophrenia	Guan, FL; Zhang, TX; Han, W; Zhu, L; Ni, T; Lin, HL; Liu, D; Chen, G; Xiao, J; Li, T	Relationship of SNAP25 variants with schizophrenia and antipsychotic-induced weight change in large-scale schizophrenia patients	SCHIZOPHRENIA RESEARCH	Schizophrenia susceptibility; SNAP25; Common variants; Antipsychotic-induced weight gain; Case-control study	GENOME-WIDE ASSOCIATION; PROTEIN SNAP-25; GAIN; PHARMACOGENETICS; DISORDER; SNARE; POLYMORPHISMS; HIPPOCAMPUS; EXPRESSION; IMPUTATION	The SNAP25 gene is involved in the development of antipsychotic-induced weight gain (AIWG) or metabolic syndrome during antipsychotics use in Americans and Europeans, but its role in Asians remains unknown. To identify common variants in SNAP25 associated with schizophrenia and evaluate their effects on AIWG and antipsychotic responses in Han Chinese individuals with schizophrenia, we conducted a…	[Guan, Fanglin; Han, Wei; Zhu, Li; Ni, Tong; Liu, Dan] Xi An Jiao Tong Univ, Hlth Sci Ctr, Sch Med & Forens, Dept Forens Psychiat, 76 Yanta West Rd, Xian 710061, Shaanxi, Peoples R China; [Zhang, Tianxiao] Xi An Jiao Tong Univ, Hlth Sci Ctr, Sch Publ Hlth, Dept Epidemiol & Biostat, 76 Yanta West Rd, Xian 710061, Shaanxi, Peoples R China; [Guan, Fanglin; Han, Wei; Zhu, Li; Ni, Tong; Liu, Dan; Chen…	Li, T (corresponding author), Xi An Jiao Tong Univ, Sch Med & Forens, Dept Forens Pathol, 76 Yanta West Rd, Xian 710061, Peoples R China.	13	AMSTERDAM	2020	Psychiatry	Psychiatry	31653583
Anthropology	da Silva, AKLS; Madrigal, L; da Silva, HP	Relationships among genomic ancestry, clinical manifestations, socioeconomic status, and skin color of people with sickle cell disease in the State of Para, Amazonia, Brazil	ANTROPOLOGIA PORTUGUESA	Health of the black population; clinical symptoms; SES; Amazon; sickle cell disease	BLOOD-PRESSURE; POPULATION; ADMIXTURE	In Brazil about 3500 children are born annually with Sickle Cell Disease (SCD). In the State of Para, Amazonia, the prevalence is 1%. This article analyzes the Genomic Ancestry (GA) of patients attending the Regional Blood Center in the capital, Belem, in relation to sex, age, clinical manifestations, income, racism, and skin color. Samples were collected from 60 patients (11-46 years, 34 of them…	[Leandra Silva da Silva, Ariana Kelly; da Silva, Hilton Pereira] Fed Univ Para, Dept Anthropol, LEBIOS UFPA Lab Bioanthropol Studies Hlth & Envir, Belem, Para, Brazil; [Leandra Silva da Silva, Ariana Kelly] State Univ Para, GEB UEPA Study Grp Bioanthropol, Belem, Para, Brazil; [Madrigal, Lorena] Univ S Florida, Dept Anthropol, Tampa, FL 33620 USA; [da Silva, Hilton Pereira] Fed Univ Para, IFCH In…	da Silva, AKLS (corresponding author), Fed Univ Para, Dept Anthropol, LEBIOS UFPA Lab Bioanthropol Studies Hlth & Envir, Belem, Para, Brazil.; da Silva, AKLS (corresponding author), State Univ Para, GEB UEPA Study Grp Bioanthropol, Belem, Para, Brazil.	0	COIMBRA	2020	Anthropology	Anthropology
Prostate Cancer	Seibold, P; Webb, A; Aguado-Barrera, ME; Azria, D; Bourgier, C; Brengues, M; Briers, E; Bultijnck, R; Calvo-Crespo, P; Carballo, A; Choudhury, A; Cicchetti, A; Classen, J; Delmastro, E; Dunning, AM; Elliott, RM; Fachal, L; Farcy-Jacquet, MP; Gabriele, P; Garibaldi, E; Gomez-Caamano, A; Gutierrez-Enriquez, S; Higginson, DS; Johnson, K; Lobato-Busto, R; Molla, M; Muller, A; Payne, D; Peleteiro, P; …	REQUITE: A prospective multicentre cohort study of patients undergoing radiOthersapy for breast, lung or prostate cancer	RADIOthersAPY AND ONCOLOGY	Late radiOthersapy side effects; Biomarkers; Prediction models; Breast cancer; Prostate cancer; Lung cancer	QUALITY-OF-LIFE; GENOME-WIDE ASSOCIATION; DATA METAANALYSIS SHOWS; REPORTED OUTCOMES; RADIATION-THERAPY; EUROPEAN-ORGANIZATION; NO ASSOCIATION; LATE TOXICITY; RISK; POLYMORPHISMS	Purpose: REQUITE aimed to establish a resource for multi-national validation of models and biomarkers that predict risk of late toxicity following radiOthersapy. The purpose of this article is to provide summary descriptive data. Methods: An international, prospective cohort study recruited cancer patients in 26 hospitals in eight countries between April 2014 and March 2017. Target recruitment wa…	[Seibold, Petra; Mueller, Anusha; Chang-Claude, Jenny; Helmbold, Irmgard] German Canc Res Ctr, Div Canc Epidemiol, Neuenheimer Feld 581, D-69120 Heidelberg, Germany; [Webb, Adam] Univ Leicester, Dept Genet & Genome Biol, Leicester, Leics, England; [Aguado-Barrera, Miguel E.; Vega, Ana] Fdn Publ Galega Med Xenom, Grp Med Xenom USC, Santiago De Compostela, Spain; [Gomez-Caamano, Antonio] Inst Inves…	Seibold, P (corresponding author), German Canc Res Ctr, Div Canc Epidemiol, Neuenheimer Feld 581, D-69120 Heidelberg, Germany.	11	CLARE	2019	Oncology; Radiology, Nuclear Medicine & Medical Imaging	Oncology; Radiology, Nuclear Medicine & Medical Imaging	31146072
Covid (and PH)	Hallal, PC; Hartwig, FP; Horta, BL; Silveira, MF; Struchiner, CJ; Vidaletti, LP; Neumann, NA; Pellanda, LC; Dellagostin, OA; Burattini, MN; Victora, GD; Menezes, AMB; Barros, FC; Barros, AJD; Victora, CG	SARS-CoV-2 antibody prevalence in Brazil: results from two successive nationwide serological household surveys	LANCET GLOBAL HEALTH			Background Population-based data on COVID-19 are essential for guiding policies. There are few such studies, particularly from low or middle-income countries. Brazil is currently a hotspot for COVID-19 globally. We aimed to investigate severe acute respiratory syndrome coronavirus 2 (SARS-CoV-2) antibody prevalence by city and according to sex, age, ethnicity group, and socioeconomic status, and …	[Hallal, Pedro C.; Hartwig, Fernando P.; Horta, Bernardo L.; Silveira, Mariangela F.; Vidaletti, Luis P.; Menezes, Ana M. B.; Barros, Fernando C.; Barros, Aluisio J. D.; Victora, Cesar G.] Univ Fed Pelotas, Postgrad Programme Epidemiol, Pelotas, RS, Brazil; [Dellagostin, Odir A.] Univ Fed Pelotas, Postgrad Programme Biotechnol, Pelotas, RS, Brazil; [Barros, Fernando C.] Univ Catolica Pelotas, Pel…	Victora, CG (corresponding author), Univ Fed Pelotas, BR-96020220 Pelotas, RS, Brazil.	7	OXFORD	2020	Public, Environmental & Occupational Health	Public, Environmental & Occupational Health	32979314
Schizophrenia	Passchier, RV; Stein, DJ; Uhlmann, A; van der Merwe, C; Dalvie, S	Schizophrenia Polygenic Risk and Brain Structural Changes in Methamphetamine-Associated Psychosis in a South African Population	FRONTIERS IN GENETICS	polygenic risk; methamphetamine associated psychosis; Africa; brain measures; schizophrenia	GENETIC RISK; SCORE; STRATIFICATION; ENDOPHENOTYPES; HISTORY; ONSET	Background The genetic architecture of psychotic disorders is complex, with hundreds of genetic risk loci contributing to a polygenic model of disease. Overlap in the genetics of psychotic disorders and brain measures has been found in European populations, but has not been explored in populations of African ancestry. The aim of this study was to determine whether a relationship exists between a …	[Passchier, Ruth V.; Stein, Dan J.; Dalvie, Shareefa] Univ Cape Town, Dept Psychiat, SA MRC Unit Risk & Resilience Mental Disorders, Cape Town, South Africa; [Passchier, Ruth V.; Stein, Dan J.; Dalvie, Shareefa] Univ Cape Town, Neurosci Inst, Cape Town, South Africa; [Uhlmann, Anne] Tech Univ Dresden, Dept Child & Adolescent Psychiat & PsychOthersapy, Dresden, Germany; [van der Merwe, Celia] Broa…	Passchier, RV (corresponding author), Univ Cape Town, Dept Psychiat, SA MRC Unit Risk & Resilience Mental Disorders, Cape Town, South Africa.; Passchier, RV (corresponding author), Univ Cape Town, Neurosci Inst, Cape Town, South Africa.	0	LAUSANNE	2020	Genetics & Heredity	Genetics & Heredity	33133134
Schizophrenia	Maes, MS; Lu, JTY; Tiwari, AK; Freeman, N; de Luca, V; Muller, DJ; Voineskos, AN; Potkin, SG; Lieberman, JA; Meltzer, HY; Remington, G; Kennedy, JL; Zai, CMC	Schizophrenia-associated gene dysbindin-1 and tardive dyskinesia	DRUG DEVELOPMENT RESEARCH	dysbindin-1 (DTNBP1); pharmacogenetics; schizophrenia; tardive dyskinesia (TD)	SUSCEPTIBILITY GENE; RECEPTOR GENE; FAMILIAL OCCURRENCE; C957T POLYMORPHISM; PREFRONTAL CORTEX; 6P22.3 GENE; DTNBP1; BLOC-1; AVAILABILITY; EXPRESSION	Tardive dyskinesia (TD) is a potentially irreversible movement disorder observed following long-term antipsychotic exposure. Its cause is unknown; however, a genetic component has been supported by studies of affected families. Dysbindin-1, encoded by the dystrobrevin-binding protein 1 DTNBP1 gene, has been associated with schizophrenia and is potentially involved in dopamine neurotransmission th…	[Maes, Miriam S.; Lu, Justin Y.; Tiwari, Arun K.; Freeman, Natalie; de Luca, Vincenzo; Mueller, Daniel J.; Voineskos, Aristotle N.; Remington, Gary; Kennedy, James L.; Zai, Clement C.] Ctr Addict & Mental Hlth, Campbell Family Mental Hlth Res Inst, Tanenbaum Ctr Pharmacogenet, Toronto, ON, Canada; [Tiwari, Arun K.; de Luca, Vincenzo; Mueller, Daniel J.; Voineskos, Aristotle N.; Remington, Gary; K…	Kennedy, JL; Zai, CMC (corresponding author), Ctr Addict & Mental Hlth, Campbell Family Mental Hlth Res Inst, Tanenbaum Ctr Pharmacogenet, Toronto, ON, Canada.	1	HOBOKEN	2020	Chemistry, Medicinal; Pharmacology & Pharmacy	Pharmacology & Pharmacy	32394511
Anthropology	Kilroy, GS; Tallman, SD; DiGangi, EA	Secular change in morphological cranial and mandibular trait frequencies in European Americans born 1824-1987	AMERICAN JOURNAL OF PHYSICAL ANTHROPOLOGY	ancestry estimation; morphological traits; morphological variation; secular change	AGREEMENT	Objectives Secular change in cranial and postcranial morphometrics and morphological traits has been documented in several studies. However, to date, few studies have addressed temporal changes occurring in the expression of cranial morphological traits commonly used in ancestry estimation. This study examines secular change in the expression of 23 cranial and mandibular morphological traits; acc…	[Kilroy, Grace S.] Univ Tennessee, Dept Anthropol, 1621 Cumberland Ave, Knoxville, TN 37996 USA; [Tallman, Sean D.] Boston Univ, Sch Med, Dept Anat & Neurobiol, Program Forens Anthropol, Boston, MA 02118 USA; [Tallman, Sean D.] Boston Univ, Dept Anthropol, Boston, MA 02215 USA; [DiGangi, Elizabeth A.] SUNY Binghamton, Dept Anthropol, Binghamton, NY USA	Kilroy, GS (corresponding author), Univ Tennessee, Dept Anthropol, 1621 Cumberland Ave, Knoxville, TN 37996 USA.	1	HOBOKEN	2020	Anthropology; Evolutionary Biology	Anthropology; Evolutionary Biology	33245566
Prostate Cancer	Grizzle, WE; Kittles, RA; Rais-Bahrami, S; Shah, E; Adams, GW; DeGuenther, MS; Kolettis, PN; Nix, JW; Bryant, JE; Chinsky, R; Kearns, JE; Dehimer, K; Terrin, N; Chang, H; Gaston, SM	Self-Identified African Americans and prostate cancer risk: West African genetic ancestry is associated with prostate cancer diagnosis and with higher Gleason sum on biopsy	CANCER MEDICINE	African American; prostate biopsy; prostate cancer; West African ancestry	ACTIVE SURVEILLANCE; MEN	Concerns about overtreatment of clinically indolent prostate cancer (PrCa) have led to recommendations that men who are diagnosed with low-risk PrCa be managed by active surveillance (AS) rather than immediate definitive treatment. However the risk of underestimating the aggressiveness of a patient's PrCa can be a significant source of anxiety and a barrier to patient acceptance of AS. The uncert…	[Grizzle, William E.] Univ Alabama Birmingham, Dept Pathol & Surg, Birmingham, AL USA; [Kittles, Rick A.; Shah, Ebony] City Hope Natl Med Ctr, Dept Populat Sci, Duarte, CA USA; [Rais-Bahrami, Soroush; Kolettis, Peter N.; Nix, Jeffrey W.; Bryant, James E.] Univ Alabama Birmingham, Dept Urol, Birmingham, AL USA; [Adams, George W.; DeGuenther, Mark S.] Urol Ctr Alabama, Homewood, AL USA; [Chinsky, R…	Gaston, SM (corresponding author), Univ Miami, Sch Med, Dept Radiat Oncol, Mol Biomarkers Analyt Lab, 1550 NW 10th Ave, Miami, FL 33136 USA.	5	HOBOKEN	2019	Oncology	Oncology	31568648
Public Health	Araujo, RLMD; de Araujo, EM; Miranda, SS; Chaves, JNT; de Araujo, JA	Self-reported tooth extractions and associated factors in quilombola communities in the semi-arid region of Bahia state, Brazil, 2016	EPIDEMIOLOGIA E SERVICOS DE SAUDE	African Continental Ancestry Group; Health Vulnerability; Oral Health; Rural Population; Ethnicity and Health	VITORIA DA CONQUISTA; ORAL-HEALTH; RATED HEALTH; POPULATION; SERVICES; CARE	Objective: to estimate the prevalence of self-reported tooth extractions and analyze associated factors in quilombola communities in Feira de Santana, Bahia, Brazil. Methods: this was a cross-sectional study, with 864 quilombolas; association between self-reported tooth extractions (no experience of extraction; >= 5 extracted teeth; >5 extracted teeth), and possible associated factors was estimat…	[Machado de Souza Araujo, Roberta Lima; de Araujo, Edna Maria] Univ Estadual Feira de Santana, Dept Saude, Feira De Santana, BA, Brazil; [Miranda, Samilly Silva] Univ Fed Bahia, Inst Saude Colet, Salvador, BA, Brazil; [Teixeira Chaves, Janaina Nascimento] Univ Estadual Sudoeste Bahia, Dept Saude, Jequie, BA, Brazil; [de Araujo, Josivene Antonio] Fac Odontol Caruaru, Dept Saude, Caruaru, PE, Brazil	Araujo, RLMD (corresponding author), Univ Estadual Feira de Santana, Nucleo Interdisciplinar Estudos Desigualdades Sau, Ave Transnordestina, BR-44036336 Feira De Santana, BA, Brazil.	0	BRASILIA	2020	Public, Environmental & Occupational Health	Public, Environmental & Occupational Health	32490899
Prostate Cancer	Jiang, X; Finucane, HK; Schumacher, FR; Schmit, SL; Tyrer, JP; Han, YH; Michailidou, K; Lesseur, C; Kuchenbaecker, KB; Dennis, J; Conti, DV; Casey, G; Gaudet, MM; Huyghe, JR; Albanes, D; Aldrich, MC; Andrew, AS; Andrulis, IL; Anton-Culver, H; Antoniou, AC; Antonenkova, NN; Arnold, SM; Aronson, KJ; Arun, BK; Bandera, EV; Barkardottir, RB; Barnes, DR; Batra, J; Beckmann, MW; Benitez, J; Benlloch, S…	Shared heritability and functional enrichment across six solid cancers	NATURE COMMUNICATIONS		GENOME-WIDE ASSOCIATION; SUSCEPTIBILITY LOCI; BREAST-CANCER; RISK-FACTORS; LUNG-CANCER; PARTITIONING HERITABILITY; MENDELIAN RANDOMIZATION; GENETIC ARCHITECTURE; ANALYSES IDENTIFY; CELL-TYPES	Quantifying the genetic correlation between cancers can provide important insights into the mechanisms driving cancer etiology. Using genome-wide association study summary statistics across six cancer types based on a total of 296,215 cases and 301,319 controls of European ancestry, here we estimate the pair-wise genetic correlations between breast, colorectal, head/neck, lung, ovary and prostate…	[Jiang, Xia; Hunter, David J.; Price, Alkes L.; Kraft, Peter] Harvard TH Chan Sch Publ Hlth, Program Genet Epidemiol & Stat Genet, 677 Huntington Ave, Boston, MA 02115 USA; [Jiang, Xia] Karolinska Inst, Inst Environm Med, Unit Cardiovasc Epidemiol, Nobels Vagen 13, S-17177 Stockholm, Sweden; [Finucane, Hilary K.; Christiani, David C.; Joshi, Amit D.; Mucci, Lorelei; Tworoger, Shelley S.; Price, A…	Jiang, X; Kraft, P (corresponding author), Harvard TH Chan Sch Publ Hlth, Program Genet Epidemiol & Stat Genet, 677 Huntington Ave, Boston, MA 02115 USA.; Jiang, X (corresponding author), Karolinska Inst, Inst Environm Med, Unit Cardiovasc Epidemiol, Nobels Vagen 13, S-17177 Stockholm, Sweden.; Kraft, P (corresponding author), Harvard TH Chan Sch Publ Hlth, Dept Epidemiol, 677 Huntington Ave, Bos…	20	LONDON	2019	Multidisciplinary Sciences	Science & Technology - Others Topics	30683880
Prostate Cancer	Larsson, SC; Carter, P; Kar, S; Vithayathil, M; Mason, AM; Michaelsson, K; Burgess, S	Smoking, alcohol consumption, and cancer: A mendelian randomisation study in UK Biobank and international genetic consortia participants	PLOS MEDICINE		PROSTATE-CANCER; CIGARETTE-SMOKING; POOLED ANALYSIS; RISK; METAANALYSIS; ASSOCIATION; DRINKING; LEUKEMIA; TOBACCO	Background Smoking is a well-established cause of lung cancer and there is strong evidence that smoking also increases the risk of several Others cancers. Alcohol consumption has been inconsistently associated with cancer risk in observational studies. This mendelian randomisation (MR) study sought to investigate associations in support of a causal relationship between smoking and alcohol consump…	[Larsson, Susanna C.; Michaelsson, Karl] Uppsala Univ, Dept Surg Sci, Uppsala, Sweden; [Larsson, Susanna C.] Karolinska Inst, Inst Environm Med, Unit Cardiovasc & Nutr Epidemiol, Stockholm, Sweden; [Carter, Paul; Burgess, Stephen] Univ Cambridge, Dept Publ Hlth & Primary Care, Cambridge, England; [Kar, Siddhartha] Univ Bristol, Bristol Med Sch, MRC, Integrat Epidemiol Unit, Bristol, Avon, England…	Larsson, SC (corresponding author), Uppsala Univ, Dept Surg Sci, Uppsala, Sweden.; Larsson, SC (corresponding author), Karolinska Inst, Inst Environm Med, Unit Cardiovasc & Nutr Epidemiol, Stockholm, Sweden.	3	SAN FRANCISCO	2020	Medicine, General & Internal	General & Internal Medicine	32701947
Public Health	Lacey, KK; Briggs, AQ; Park, J; Jackson, JS	Social and economic influences on disparities in the health of racial and ethnic group Canadian immigrants	CANADIAN JOURNAL OF PUBLIC HEALTH-REVUE CANADIENNE DE SANTE PUBLIQUE	Social and economic factors; Race; ethnicity; Migration; Physical health	POPULATION HEALTH; INCOME INEQUALITY; DISCRIMINATION; DETERMINANTS; BLACK; RISK; RACE; SEX	Objective To examine social, economic, and migratory influences on the health of racial and ethnic minority groups in Canada, with a special focus on Caribbean immigrants. Methods Combined annual cycles (2011-2016) of the Canadian Community Health Survey (CCHS) data totaling over 300,000 adult Canadian residents were aggregated. Descriptive statistics and multivariable logistic regression models …	[Lacey, Krim K.] Univ Michigan, Dearborn, MI 48128 USA; [Briggs, Anthony Q.] NYU, Grossman Sch Med, Dept Populat Hlth, New York, NY USA; [Park, Jungwee] STAT Canada, Hlth Anal Div, Ottawa, ON, Canada; [Jackson, James S.] Univ Michigan, Dept Psychol, Ann Arbor, MI USA; [Jackson, James S.] Univ Michigan, Inst Social Res, Ann Arbor, MI USA	Lacey, KK (corresponding author), Univ Michigan, Dearborn, MI 48128 USA.	0	CHAM	2021	Public, Environmental & Occupational Health	Public, Environmental & Occupational Health	33417191
Public Health	Gormley, R; Lin, SY; Carter, A; Nicholson, V; Webster, K; Martin, RE; Milloy, MJ; Pick, N; Howard, T; Wang, L; de Pokomandy, A; Mona, M; Angela, K	Social Determinants of Health and Retention in HIV Care Among Recently Incarcerated Women Living with HIV in Canada	AIDS AND BEHAVIOR	Women; Post-incarceration; Social determinants of health; HIV; Adherence; CHIWOS; Incarceration	COMMUNITY-BASED RESEARCH; ANTIRETROVIRAL THERAPY; RISK BEHAVIORS; VIRAL SUPPRESSION; INFECTED WOMEN; UNITED-STATES; HIV/AIDS; VIOLENCE; RELEASE; INVOLVEMENT	Women living with HIV (WLWH) are over-represented in corrections in Canada, yet little is known about women's experiences post-release. We used CHIWOS cross-sectional data from WLWH to estimate associations between social determinants of health and HIV-related care outcomes among WLWH with recent (within past year) or ever (before past year) incarceration experience. Lifetime incarceration preval…	[Gormley, Rebecca; Carter, Allison; Nicholson, Valerie; Webster, Kath; Kaida, Angela] Simon Fraser Univ, Fac Hlth Sci, Blusson Hall Rm 10522,8888 Univ Dr, Burnaby, BC V5A 1S6, Canada; [Gormley, Rebecca; Carter, Allison; Wang, Lu] British Columbia Ctr Excellence HIV AIDS, Epidemiol & Populat Hlth Program, Vancouver, BC, Canada; [Lin, Sally Y.] Univ Victoria, Victoria, BC, Canada; [Martin, Ruth Elw…	Angela, K (corresponding author), Simon Fraser Univ, Fac Hlth Sci, Blusson Hall Rm 10522,8888 Univ Dr, Burnaby, BC V5A 1S6, Canada.; Angela, K (corresponding author), Univ British Columbia, Div AIDS, Dept Med, Vancouver, BC, Canada.	3	NEW YORK	2020	Public, Environmental & Occupational Health; Social Sciences, Biomedical	Public, Environmental & Occupational Health; Biomedical Social Sciences	31486006
Sociology	Houkamau, CA; Sibley, CG	Social identity and differences in psychological and economic outcomes for mixed and sole-identified Maori	INTERNATIONAL JOURNAL OF INTERCULTURAL RELATIONS	Maori; Ethnicity; Identity; Ancestry; Social identity theory; Health; Wellbeing; Ideology	NEW-ZEALAND; RACIAL-DISCRIMINATION; AMERICANS; WORK; RACE	Maori are the indigenous peoples of New Zealand and are culturally and ethnically diverse. Previous research suggests that Maori who identify jointly as European (New Zealand's dominant group) may have improved employment outcomes, income and levels of education relative to those who identify solely as Maori. However, research exploring the broader constellation of factors linked to multiple vers…	[Houkamau, Carla A.; Sibley, Chris G.] Univ Auckland, Auckland 1, New Zealand	Houkamau, CA (corresponding author), Univ Auckland, Dept Management & Int Business, Private Bag 92019, Auckland 1, New Zealand.	11	OXFORD	2014	Psychology, Social; Social Sciences, Interdisciplinary; Sociology	Psychology; Social Sciences - Others Topics; Sociology
Anthropology	Hunley, K; Edgar, H; Healy, M; Mosley, C; Cabana, GS; West, F	Social Identity in New Mexicans of Spanish-Speaking Descent Highlights Limitations of Using Standardized Ethnic Terminology in Research	HUMAN BIOLOGY	SOCIAL IDENTITY; ETHNIC NOMENCLATURE; ETHNICITY; CONTINENTAL ANCESTRY; NEW MEXICO	DIVERSE BACKGROUNDS; UNITED-STATES; HISPANICS; PREVALENCE; ADMIXTURE	In this study, we evaluated the extent to which regional history has shaped the social identity nomenclature in New Mexicans of Spanish-speaking descent (NMSD). We asked 507 NMSD to list the social-identity terms they used to describe themselves and their parents, and we examined the correspondence between these choices and family ties to the region, birthplace, and continental ancestry. NMSD fre…	[Hunley, Keith; Edgar, Heather; Healy, Meghan; Mosley, Carmen] Univ New Mexico, Dept Anthropol, Albuquerque, NM 87131 USA; [Cabana, Graciela S.; West, Frankie] Univ Tennessee, Dept Anthropol, Knoxville, TN 37996 USA	Hunley, K (corresponding author), Univ New Mexico, Dept Anthropol, Anthropol 1, MSC01-1040, Albuquerque, NM 87131 USA.	4	DETROIT	2018	Anthropology; Biology; Genetics & Heredity	Anthropology; Life Sciences & Biomedicine - Others Topics; Genetics & Heredity
Public Health	Addo, IY; Brener, L; Asante, AD; de Wit, J	Socio-cultural beliefs about an ideal body size and implications for risk of excess weight gain after immigration: a study of Australian residents of sub-Saharan African ancestry	ETHNICITY & HEALTH	Idealisation of body size; weight gain; socio-cultural and attribution theories; sub-Saharan African immigrants in Australia	OBESITY PARADOX; OVERWEIGHT; CHILDREN; IMAGE	Objectives: Though several studies have focused on risk factors associated with excess weight gain, little is known about the extent to which socio-cultural beliefs about body sizes may contribute to risk of excess weight gain, especially in non-Western migrant communities. Drawing on socio-cultural and attribution theories, this study mainly explored socio-cultural beliefs about an ideal body si…	[Addo, Isaac Yeboah; Brener, Loren; de Wit, John] Univ New South Wales, Fac Arts & Social Sci, Ctr Social Res Hlth, Sydney, NSW 2052, Australia; [Asante, Augustine Danso] Univ New South Wales, Sch Publ Hlth & Community Med, Sydney, NSW, Australia; [de Wit, John] Univ Utrecht, Dept Interdisciplinary Social Sci, Utrecht, Netherlands	Addo, IY (corresponding author), Univ New South Wales, Fac Arts & Social Sci, Ctr Social Res Hlth, Sydney, NSW 2052, Australia.	1	ABINGDON	2021	Ethnic Studies; Public, Environmental & Occupational Health	Ethnic Studies; Public, Environmental & Occupational Health	31006261
Public Health	Rodrigues, DN; Mussi, RFD; de Almeida, CB; Nascimento, JRA; Moreira, SR; Carvalho, FO	Sociodemographic determinants associated with physical activity level of quilombolas in the Brazilian state of Bahia: 2016 survey	EPIDEMIOLOGIA E SERVICOS DE SAUDE	African Continental Ancestry Group; Motor Activity; Health Surveys	COMMUNITIES	Objective: to analyze sociodemographic variables associated with insufficient physical activity level in Bahian quilombolas. Methods: this was a cross-sectional study with data on sociodemographic characteristics and level of physical activity using a standardized form, administered through interviews with a representative sample of adults living inquilombos in the geographical region of Bahia; c…	[Rodrigues, Deyvis Nascimento; Andrade Nascimento Junior, Jose Roberto; Moreira, Sergio Rodrigues; Carvalho, Ferdinando Oliveira] Univ Fed Vale Sao Francisco, Programa Posgrad Educ Fis, Petrolina, PE, Brazil; [de Freitas Mussi, Ricardo Franklin; de Almeida, Claudio Bispo] Univ Estado Bahia, Dept Educ, Guanambi, BA, Brazil	Rodrigues, DN (corresponding author), Univ Estado Bahia, AV Contorno S-N, BR-46400000 Caetite, BA, Brazil.	0	BRASILIA	2020	Public, Environmental & Occupational Health	Public, Environmental & Occupational Health	32667457
Schizophrenia	Ojagbemi, A; Chiliza, B; Bello, T; Esan, O; Asmal, L; Emsley, R; Gureje, O	Spontaneous and emergent extrapyramidal syndromes in Black Africans with first-episode schizophrenia and first exposure to antipsychotics	JOURNAL OF MENTAL HEALTH	Psychomotor abnormalities; psychosis; side effect of antipsychotics; motor symptoms	NEUROLOGICAL SOFT SIGNS; TARDIVE-DYSKINESIA; NAIVE PATIENTS; SYMPTOMS; ABNORMALITIES; DISTURBANCES; OUTPATIENTS; RISPERIDONE; DISORDERS; PSYCHOSIS	Background: Persons of African ancestry are thought to carry a higher risk for extrapyramidal syndromes (EPS) in schizophrenia. Aim: We investigated the phenomenon of spontaneous and treatment-emergent EPS in a sample comprising Xhosa (South Africa) and Yoruba (Nigeria) Africans with first-episode schizophrenia and first exposure to antipsychotics. Methods: The Extrapyramidal Symptom Rating Scale…	[Ojagbemi, Akin; Bello, Toyin; Esan, Oluyomi; Gureje, Oye] Univ Ibadan, World Hlth Org WHO Collaborating Ctr Res & Traini, Dept Psychiat, Ibadan, Nigeria; [Chiliza, Bonginkosi; Asmal, Laila; Emsley, Robin] Stellenbosch Univ, Fac Med & Hlth Sci, Dept Psychiat, Stellenbosch, South Africa; [Chiliza, Bonginkosi] Univ KwaZulu Natal, Dept Psychiat, Nelson R Mandela Sch Med, Durban, South Africa	Ojagbemi, A (corresponding author), Univ Ibadan, Coll Med, Dept Psychiat, PMB 5017 GPO, Ibadan, Nigeria.	1	PHILADELPHIA	2020	Psychology, Clinical	Psychology	32169007
Anthropology	Ozga, AT; Nieves-Colon, MA; Honap, TP; Sankaranarayanan, K; Hofman, CA; Milner, GR; Lewis, CM; Stone, AC; Warinner, C	Successful Enrichment and Recovery of Whole Mitochondrial Genomes From Ancient Human Dental Calculus	AMERICAN JOURNAL OF PHYSICAL ANTHROPOLOGY	ancient DNA; dental calculus; mitogenome; mitochondrial genome; next-generation sequencing; in-solution capture enrichment; NAGPRA; ethics; Mississippian culture	NEUTROPHIL EXTRACELLULAR TRAPS; DNA-SEQUENCES; DAMAGE; POPULATION; EXTRACTION; PATTERNS; IMMUNITY	Objectives: Archaeological dental calculus is a rich source of host-associated biomolecules. Importantly, however, dental calculus is more accurately described as a calcified microbial biofilm than a host tissue. As such, concerns regarding destructive analysis of human remains may not apply as strongly to dental calculus, opening the possibility of obtaining human health and ancestry information…	[Ozga, Andrew T.; Sankaranarayanan, Krithivasan; Hofman, Courtney A.; Lewis, Cecil M., Jr.; Warinner, Christina] Univ Oklahoma, Dept Anthropol, 101 David L Boren Blvd, Norman, OK 73019 USA; [Nieves-Colon, Maria A.; Stone, Anne C.] Arizona State Univ, Sch Human Evolut & Social Change, Tempe, AZ 85287 USA; [Honap, Tanvi P.] Arizona State Univ, Sch Life Sci, Tempe, AZ 85287 USA; [Milner, George R.] …	Warinner, C (corresponding author), Univ Oklahoma, Dept Anthropol, 101 David L Boren Blvd, Norman, OK 73019 USA.	28	HOBOKEN	2016	Anthropology; Evolutionary Biology	Anthropology; Evolutionary Biology	26989998
Anthropology	Pomeroy, E; Wells, JCK; Stanojevic, S; Miranda, JJ; Moore, LG; Cole, TJ; Stock, JT	Surname-Inferred Andean Ancestry Is Associated with Child Stature and Limb Lengths at High Altitude in Peru, but not at Sea Level	AMERICAN JOURNAL OF HUMAN BIOLOGY		ARTERY BLOOD-FLOW; CARDIOVASCULAR RISK-FACTORS; BRITISH BIRTH COHORT; PHYSICAL GROWTH; NUTRITIONAL-STATUS; OXYGEN-SATURATION; BODY PROPORTIONS; INTRAUTERINE GROWTH; EUROPEAN ANCESTRY; CHEST MORPHOLOGY	Objectives: Native Andean ancestry gives partial protection from reduced birthweight at high altitude in the Andes compared with European ancestry. Whether Andean ancestry is also associated with body proportions and greater postnatal body size at altitude is unknown. Therefore, we tested whether a greater proportion of Andean ancestry is associated with stature and body proportions among Peruvia…	[Pomeroy, Emma] Univ Cambridge Newnham Coll, Cambridge CB3 9DF, England; [Pomeroy, Emma; Wells, Jonathan C. K.; Stock, Jay T.] Univ Cambridge, Dept Archaeol & Anthropol, Div Biol Anthropol, Cambridge CB2 1TN, England; [Wells, Jonathan C. K.] UCL, UCL Inst Child Hlth, Childhood Nutr Res Ctr, London, England; [Stanojevic, Sanja] Hosp Sick Children, Div Resp Med, Toronto, ON M5G 1X8, Canada; [Jaime …	Pomeroy, E (corresponding author), Univ Cambridge Newnham Coll, Cambridge CB3 9DF, England.	8	HOBOKEN	2015	Anthropology; Biology	Anthropology; Life Sciences & Biomedicine - Others Topics	25960137
Prostate Cancer	Cheng, YT; Chiang, CH; Pu, YS; Liu, SP; Lu, YC; Chang, YK; Chang, HC; Huang, KH; Lee, YJ; Chow, PM; Hung, SC; Huang, CY	The application of p2PSA% and prostate health index in prostate cancer detection: A prospective cohort in a Tertiary Medical Center	JOURNAL OF THE FORMOSAN MEDICAL ASSOCIATION	Asian continental ancestry group; Biomarkers; Prostatic neoplasms; Prostate specific antigen	DIGITAL RECTAL EXAMINATION; ANTIGEN ISOFORM; TOTAL PSA; 1ST BIOPSY; ASIAN MEN; NG/ML; PERCENT-P2PSA; VALIDATION; VOLUME; LEVEL	Background/Purpose: Prostate specific antigen (PSA) with low specificity that causes unnecessary prostate biopsies increases clinical morbidities, psychological stress, and medical expenses. We aimed to test the accuracy and cutoff value of Prostate Health Index (PHI) in men for prostate cancer detection. Methods: We prospectively enrolled 213 men who underwent prostate biopsy with PSA <= 10 ng/m…	[Cheng, Yung-Ting; Chiang, Chih-Hung; Pu, Yeong-Shiau; Liu, Shih Ping; Lu, Yu-Chuang; Chang, Yi-Kai; Chang, Hong-Chiang; Huang, Kuo-How; Lee, Yuan-Ju; Chow, Po-Ming; Hung, Shih-Chun; Huang, Chao-Yuan] Natl Taiwan Univ Hosp, Dept Urol, 7 Zhongshan S Rd, Taipei 100, Taiwan; [Chiang, Chih-Hung] Taipei Vet Gen Hosp, Dept Urol, Yuanshan Branch, Yuanshan, Taiwan	Huang, CY (corresponding author), Natl Taiwan Univ Hosp, Dept Urol, 7 Zhongshan S Rd, Taipei 100, Taiwan.	3	TAIPEI	2019	Medicine, General & Internal	General & Internal Medicine	29779925
Anthropology	Fritz, J; Lopez-Ridaura, R; Choudhry, S; Razo, C; Lamadrid-Figueroa, H	The association of Native American genetic ancestry and high-density lipoprotein cholesterol: A representative study of a highly admixed population	AMERICAN JOURNAL OF HUMAN BIOLOGY		SOCIOECONOMIC-STATUS; AFRICAN-AMERICANS; DIABETES-MELLITUS; THRIFTY GENOTYPE; NATIONAL-HEALTH; HDL-CHOLESTEROL; LIPID PROFILE; MEXICO-CITY; ADMIXTURE; SAMPLE	Objective Hispanic populations typically show a high prevalence of dyslipidemias, especially of low high-density lipoproteins (HDLs) or HDL cholesterol. Highly admixed populations are ideal groups to clarify the role of genetic ancestry on HDL concentrations, isolating it from that of Others factors. The objective of this study was to estimate the association between Native American genetic ances…	[Fritz, Jimena; Lopez-Ridaura, Ruy; Lamadrid-Figueroa, Hector] Natl Inst Publ Hlth, Ctr Populat Hlth Res, Av Univ 655, Cuernavaca 62100, Morelos, Mexico; [Choudhry, Shweta] Univ Calif San Francisco, Human Genet Lung Biol Ctr, San Francisco, CA 94143 USA; [Razo, Christian] Univ Washington, Inst Hlth Metr & Evaluat, Seattle, WA 98195 USA	Lamadrid-Figueroa, H (corresponding author), Natl Inst Publ Hlth, Ctr Populat Hlth Res, Av Univ 655, Cuernavaca 62100, Morelos, Mexico.	0	HOBOKEN	2020	Anthropology; Biology	Anthropology; Life Sciences & Biomedicine - Others Topics	32329554
Public Health	Harrison, S; Davies, AR; Dickson, M; Tyrrell, J; Green, MJ; Katikireddi, SV; Campbell, D; Munafo, M; Dixon, P; Jones, HE; Rice, F; Davies, NM; Howe, LD	The causal effects of health conditions and risk factors on social and socioeconomic outcomes: Mendelian randomization in UK Biobank	INTERNATIONAL JOURNAL OF EPIDEMIOLOGY	Health; socioeconomic; social; economic; health risk factors; health conditions; Mendelian randomization; UK Biobank	BIAS; IDENTIFICATION; INFERENCE; DESIGN; CANCER; GENES; WORK	Background: We aimed to estimate the causal effect of health conditions and risk factors on social and socioeconomic outcomes in UK Biobank. Evidence on socioeconomic impacts is important to understand because it can help governments, policy makers and decision makers allocate resources efficiently and effectively. Methods: We used Mendelian randomization to estimate the causal effects of eight h…	[Harrison, Sean; Dixon, Padraig; Davies, Neil M.; Howe, Laura D.] Univ Bristol, Bristol Med Sch, MRC, Integrat Epidemiol Unit IEU, Bristol, Avon, England; [Harrison, Sean; Dixon, Padraig; Jones, Hayley E.; Davies, Neil M.; Howe, Laura D.] Univ Bristol, Bristol Med Sch, Populat Hlth Sci, Bristol, Avon, England; [Davies, Alisha R.] Publ Hlth Wales NHS Trust, Res & Evaluat Div, Cardiff, Wales; [Dick…	Harrison, S (corresponding author), Oakfield House, Bristol BS8 2BN, Avon, England.	1	OXFORD	2020	Public, Environmental & Occupational Health	Public, Environmental & Occupational Health	32808034
Prostate Cancer	Brandao, A; Paulo, P; Maia, S; Pinheiro, M; Peixoto, A; Cardoso, M; Silva, MP; Santos, C; Eeles, RA; Kote-Jarai, Z; Muir, K; Schleutker, J; Wang, Y; Pashayan, N; Batra, J; Gronberg, H; Neal, DE; Nordestgaard, BG; Tangen, CM; Southey, MC; Wolk, A; Albanes, D; Haiman, CA; Travis, RC; Stanford, JL; Mucci, LA; West, CML; Nielsen, SF; Kibel, AS; Cussenot, O; Berndt, SI; Koutros, S; Sorensen, KD; Cybul…	The CHEK2 Variant C.349A>G Is Associated with Prostate Cancer Risk and Carriers Share a Common Ancestor	CANCERS	prostate cancer; founder variant; CHEK2; cancer predisposition	WHOLE-GENOME ASSOCIATION; G84E GERMLINE MUTATION; MISMATCH REPAIR GENES; BREAST-CANCER; SUSCEPTIBILITY LOCI; HOXB13; BRCA2; METAANALYSIS; 1100DELC; CHEK2-ASTERISK-1100DELC	Simple Summary It is well-recognised the strong contribution of genetic factors to prostate cancer (PrCa) susceptibility, thus genetic screening is critical for presymptomatic diagnosis and identification of individuals at high-risk. In this context, recurrent founder variants in cancer predisposing genes, by providing specific targets for early identification of carriers at risk of developing th…	[Brandao, Andreia; Paulo, Paula; Maia, Sofia; Pinheiro, Manuela; Cardoso, Marta; Silva, Maria P.; Teixeira, Manuel R.] Portuguese Oncol Inst Porto IPO Porto, IPO Porto Res Ctr CI IPOP, Canc Genet Grp, P-4200072 Porto, Portugal; [Peixoto, Ana; Santos, Catarina; Teixeira, Manuel R.] Portuguese Oncol Inst Porto IPO Porto, Dept Genet, P-4200072 Porto, Portugal; [Eeles, Rosalind A.; Kote-Jarai, Zsofia…	Teixeira, MR (corresponding author), Portuguese Oncol Inst Porto IPO Porto, IPO Porto Res Ctr CI IPOP, Canc Genet Grp, P-4200072 Porto, Portugal.; Teixeira, MR (corresponding author), Portuguese Oncol Inst Porto IPO Porto, Dept Genet, P-4200072 Porto, Portugal.; Teixeira, MR (corresponding author), Univ Warwick, Warwick Med Sch, Coventry CV4 7AL, W Midlands, England.; Teixeira, MR (corresponding …	1	BASEL	2020	Oncology	Oncology	33158149
Schizophrenia	Bani-Fatemi, A; Tasmim, S; Graff, A; Gerretsen, P; Dada, OO; Kennedy, JL; Hettige, N; Zai, C; de Jesus, D; de Bartolomeis, A; De Luca, V	The effect of ethnicity and immigration on treatment resistance in schizophrenia	COMPREHENSIVE PSYCHIATRY	Schizophrenia; Treatment resistance; Antipsychotics; Ethnicity; Migration	TREATMENT RESPONSE; DISORDERS; RISK; BORN	Background: Treatment resistance is a common issue among schizophrenia patients undergoing antipsychotic treatment. According to the American Psychiatric Association (APA) guidelines, treatment-resistant status is defined as little or no symptom reduction to at least two antipsychotics at a therapeutic dose for a trial of at least six weeks. The aim of the current study is to determine whether et…	[Bani-Fatemi, Ali; Tasmim, Samia; Dada, Oluwagbenga O.; Zai, Clement; de Jesus, Danilo; De Luca, Vincenzo] Ctr Addict & Mental Hlth, 250 Coll Street, Toronto, ON M5T 1R8, Canada; [Bani-Fatemi, Ali; Tasmim, Samia; Graff, Ariel; Gerretsen, Philip; Dada, Oluwagbenga O.; Kennedy, James L.; Hettige, Nuwan; Zai, Clement; De Luca, Vincenzo] Univ Toronto, Inst Med Sci, Toronto, ON, Canada; [Kennedy, Jame…	De Luca, V (corresponding author), Univ Toronto, Dept Psychiat, Ctr Addict & Mental Hlth, 250 Coll St, Toronto, ON M5T 1R8, Canada.	1	PHILADELPHIA	2019	Psychiatry	Psychiatry	30579127
Schizophrenia	Garcia-Gonzalez, J; Ramirez, J; Howard, DM; Brennan, CH; Munroe, PB; Keers, R	The effects of polygenic risk for psychiatric disorders and smoking behaviour on psychotic experiences in UK Biobank	TRANSLATIONAL PSYCHIATRY		GENERAL-POPULATION; CIGARETTE-SMOKING; TOBACCO SMOKING; SUBSTANCE USE; CANNABIS USE; SCHIZOPHRENIA; ASSOCIATION; ETIOLOGY; ADOLESCENCE; CHILDHOOD	While psychotic experiences are core symptoms of mental health disorders like schizophrenia, they are also reported by 5-10% of the population. Both smoking behaviour and genetic risk for psychiatric disorders have been associated with psychotic experiences, but the interplay between these factors remains poorly understood. We tested whether smoking status, maternal smoking around birth, and numb…	[Garcia-Gonzalez, Judit; Brennan, Caroline H.; Keers, Robert] Queen Mary Univ London, Sch Biol & Chem Sci, London E1 4NS, England; [Ramirez, Julia; Munroe, Patricia B.] Queen Mary Univ London, Barts & London Sch Med & Dent, William Harvey Res Inst, Clin Pharmacol, London EC1M 6BQ, England; [Howard, David M.] Kings Coll London, Social Genet & Dev Psychiat Ctr, Inst Psychiat Psychol & Neurosci, Lon…	Garcia-Gonzalez, J (corresponding author), Queen Mary Univ London, Sch Biol & Chem Sci, London E1 4NS, England.; Garcia-Gonzalez, J (corresponding author), Queen Mary Univ London, Barts & London Sch Med & Dent, William Harvey Res Inst, Clin Pharmacol, London EC1M 6BQ, England.	0	LONDON	2020	Psychiatry	Psychiatry	32989213
Schizophrenia	Liu, YP; Wu, X; Xia, X; Yao, J; Wang, BJ	The genome-wide supportedCACNA1Cgene polymorphisms and the risk of schizophrenia: an updated meta-analysis	BMC MEDICAL GENETICS	Meta-analysis; CACNA1C; rs1006737; rs2007044; rs4765905; Schizophrenia	CACNA1C GENE; ASSOCIATION; LOCI; SUSCEPTIBILITY; CONTRIBUTE; RS1006737; AMYGDALA; MEMORY; MIR137	Background TheCACNA1Cgene was defined as a risk gene for schizophrenia in a large genome-wide association study of European ancestry performed by the Psychiatric Genomics Consortium. Previous meta-analyses focused on the association between theCACNA1Cgene rs1006737 and schizophrenia. The present study focused on whether there was an ancestral difference in the effect of theCACNA1Cgene rs1006737 o…	[Liu, Yong-ping; Wu, Xue; Xia, Xi; Yao, Jun; Wang, Bao-jie] China Med Univ, Sch Forens Med, 77 Puhe Rd, Shenyang 110122, Peoples R China	Yao, J; Wang, BJ (corresponding author), China Med Univ, Sch Forens Med, 77 Puhe Rd, Shenyang 110122, Peoples R China.	0	LONDON	2020	Genetics & Heredity	Genetics & Heredity	32770953
Public Health	Kakkar, S; Shrivastava, P; Mandal, SP; Preet, K; Kumawat, R; Chaubey, G	The genomic ancestry of Jat Sikh population from Northwest India inferred from 15 autosomal STR markers using capillary electrophoresis	ANNALS OF HUMAN BIOLOGY	Heterozygosity; Jat Sikh; polymorphism; Punjab; STRs	POLYMORPHISM; LOCI	Background:Autosomal STR typing using capillary electrophoresis is a reliable method for establishing parentage and for deciphering genomic ancestry. Aim:This study was planned to show the genetic diversity of the Jat Sikh population, which is a widespread community of the Punjab region, and to assess its genetic relationship with existing Indian populations. Subjects and methods:Blood samples of…	[Kakkar, Sonia; Mandal, Shatrughan Prasad] Post Grad Inst Med Educ & Res PGIMER, Dept Forens Med, Chandigarh, India; [Shrivastava, Pankaj] State Forens Sci Lab, DNA Fingerprinting Unit, Sagar, India; [Preet, Kiran] Bharathiar Univ, Dept Mol Biol, Coimbatore, Tamil Nadu, India; [Kumawat, Ramkishan] State Forens Sci Lab, DNA Div, Jaipur, Rajasthan, India; [Chaubey, Gyaneshwer] Banaras Hindu Univ, D…	Shrivastava, P (corresponding author), State Forens Sci Lab, DNA Fingerprinting Unit, Sagar, India.	0	ABINGDON	2020	Anthropology; Biology; Public, Environmental & Occupational Health	Anthropology; Life Sciences & Biomedicine - Others Topics; Public, Environmental & Occupational Health	32543887
Sociology	Rehkopf, DH; Domingue, BW; Cullen, MR	The Geographic Distribution of Genetic Risk as Compared to Social Risk for Chronic Diseases in the United States	BIODEMOGRAPHY AND SOCIAL BIOLOGY		SCALE ASSOCIATION ANALYSIS; MENDELIAN RANDOMIZATION; SUSCEPTIBILITY LOCI; MORTALITY; SELECTION; POPULATIONS; GENOME; MIGRATION; STROKE; HEALTH	There is an association between chronic disease and geography, and there is evidence that the environment plays a critical role in this relationship. Yet at the same time, there is known to be substantial geographic variation by ancestry across the United States. Resulting geographic genetic variation-that is, the extent to which single nucleotide polymorphisms (SNPs) related to chronic disease v…	[Rehkopf, David H.; Cullen, Mark R.] Stanford Univ, Div Gen Med Disciplines, Sch Med, Stanford, CA USA; [Domingue, Benjamin W.] Stanford Univ, Grad Sch Educ, Stanford, CA 94305 USA	Rehkopf, DH (corresponding author), Div Gen Med Disciplines, Sch Med, 1265 Welch Rd,MSOB 3rd Floor,MC 5411, Stanford, CA 94305 USA.	4	ABINGDON	2016	Demography; Social Sciences, Biomedical; Sociology	Demography; Biomedical Social Sciences; Sociology	27050037
Anthropology	Cardoso, HFV; Spake, L; Wasterlain, SN; Ferreira, MT	The impact of social experiences of physical and structural violence on the growth of African enslaved children recovered from Lagos, Portugal (15th-17th centuries)	AMERICAN JOURNAL OF PHYSICAL ANTHROPOLOGY	growth delay; skeletal growth profile; slave trade	ATLANTIC SLAVE-TRADE; SKELETAL SAMPLE; SECULAR TRENDS; ANCESTRY ESTIMATION; AMERICAN SLAVES; TOOTH LENGTH; HEALTH; POPULATION; HEIGHT; MORTALITY	Objectives The purpose of this article is to examine the impacts of physical and structural violence on the well-being of early modern enslaved Africans by comparing the growth of children in an archaeological sample recovered from Lagos, Portugal with that of modern children known to have lived under socially oppressive and racist political regimes. Materials and methods The age of 18 individual…	[Cardoso, H. F. V.; Spake, L.] Simon Fraser Univ, Dept Archaeol, 8888 Univ Dr, Burnaby, BC V5A 1S6, Canada; [Cardoso, H. F. V.; Spake, L.] Simon Fraser Univ, Ctr Forens Res, 8888 Univ Dr, Burnaby, BC V5A 1S6, Canada; [Wasterlain, S. N.] Univ Coimbra, Dept Life Sci, Ctr Invest Antropol & Saude, Coimbra, Portugal; [Ferreira, M. T.] Univ Coimbra, Dept Life Sci, Ctr Funct Ecol, Lab Forens Anthropol, …	Cardoso, HFV (corresponding author), Simon Fraser Univ, Dept Archaeol, 8888 Univ Dr, Burnaby, BC V5A 1S6, Canada.; Cardoso, HFV (corresponding author), Simon Fraser Univ, Ctr Forens Res, 8888 Univ Dr, Burnaby, BC V5A 1S6, Canada.	3	HOBOKEN	2019	Anthropology; Evolutionary Biology	Anthropology; Evolutionary Biology	30515774
Covid	Zeberg, H; Paabo, S	The major genetic risk factor for severe COVID-19 is inherited from Neanderthals	NATURE		GENOME SEQUENCE; INTROGRESSION; ADAPTATION; ANCESTRY; APE	A recent genetic association study(1) identified a gene cluster on chromosome 3 as a risk locus for respiratory failure after infection with severe acute respiratory syndrome coronavirus 2 (SARS-CoV-2). A separate study (COVID-19 Host Genetics Initiative)(2) comprising 3,199 hospitalized patients with coronavirus disease 2019 (COVID-19) and control individuals showed that this cluster is the majo…	[Zeberg, Hugo; Paabo, Svante] Max Planck Inst Evolutionary Anthropol, Leipzig, Germany; [Zeberg, Hugo] Karolinska Inst, Dept Neurosci, Stockholm, Sweden; [Paabo, Svante] Okinawa Inst Sci & Technol, Onna, Japan	Zeberg, H; Paabo, S (corresponding author), Max Planck Inst Evolutionary Anthropol, Leipzig, Germany.; Zeberg, H (corresponding author), Karolinska Inst, Dept Neurosci, Stockholm, Sweden.; Paabo, S (corresponding author), Okinawa Inst Sci & Technol, Onna, Japan.	18	BERLIN	2020	Multidisciplinary Sciences	Science & Technology - Others Topics	32998156
Public Health	Carrieri, A; Sans, M; Dipierri, JE; Alfaro, E; Mamolini, E; Sandri, M; Rodriguez-Larralde, A; Scapoli, C; Barrai, I	The structure and migration patterns of the population of Uruguay through isonymy	JOURNAL OF BIOSOCIAL SCIENCE	Population Structure; Geographic distribution; Migration	MITOCHONDRIAL-DNA; GENETIC-STRUCTURE; SURNAMES; FREQUENCIES; DESCENDANTS; REGRESSION; ADMIXTURE; MODELS; CITY	Surname distribution can be a useful tool for studying the genetic structure of a human population. In South America, the Uruguay population has traditionally been considered to be of European ancestry, despite its trihybrid origin, as proved through genetics. The aim of this study was to investigate the structure of the Uruguayan population, resulting from population movements and surname drift …	[Carrieri, A.; Mamolini, E.; Sandri, M.; Scapoli, C.; Barrai, I] Univ Ferrara, Dept Life Sci & Biotechnol, Ferrara, Italy; [Sans, M.; Dipierri, J. E.; Alfaro, E.] Univ Republica, Fac Humanidades & Ciencias Educ, Dept Antropol Biol, Montevideo, Uruguay; [Rodriguez-Larralde, A.] Univ Jujuy, Inst Biol Altura, Inst Ecorreg Andinas, UNJu CONICET, S Salvador De Jujuy, Argentina	Sans, M (corresponding author), Univ Republica, Fac Humanidades & Ciencias Educ, Dept Antropol Biol, Montevideo, Uruguay.	1	NEW YORK	2020	Demography; Public, Environmental & Occupational Health; Social Sciences, Biomedical	Demography; Public, Environmental & Occupational Health; Biomedical Social Sciences	31391131
Anthropology	Westlund, N; Oinonen, KA; Mazmanian, D; Bird, JL	The value of middle phalangeal hair as an anthropometric marker: A review of the literature	HOMO-JOURNAL OF COMPARATIVE HUMAN BIOLOGY		SEX-HORMONE LEVELS; DIGITAL HAIR; BLOOD-GROUPS; MALE RATS; ORAL-CONTRACEPTIVES; SAUDI-ARABIA; YOUNG-WOMEN; FEMALE MICE; OLDER MEN; KUNG-SAN	Middle phalangeal hair (MPH) is a trait frequently examined in anthropological studies throughout the 20th century. MPH is found on the back of the middle segment of the fingers, excluding the thumb. Typically, researchers examined the presence and absence of hair in various populations, and described it in terms of age, ancestry, and sex. Recently MPH has been examined as a potential anthropomet…	[Westlund, N.; Oinonen, K. A.; Mazmanian, D.; Bird, J. L.] Lakehead Univ, Dept Psychol, Hlth Hormones & Behav Lab, Thunder Bay, ON P7B 5E1, Canada	Oinonen, KA (corresponding author), Lakehead Univ, Dept Psychol, Hlth Hormones & Behav Lab, Thunder Bay, ON P7B 5E1, Canada.	3	JENA	2015	Anthropology	Anthropology	25882043
Anthropology	Esan, TA; Schepartz, LA	The WITS Atlas: A Black Southern African dental atlas for permanent tooth formation and emergence	AMERICAN JOURNAL OF PHYSICAL ANTHROPOLOGY	age estimation; dental development; sub-Saharan Africa	AGE ESTIMATION CHARTS; BRIEF COMMUNICATION; INDIAN CHILDREN; LONDON ATLAS; TEETH; POPULATION; ACCURACY; MINERALIZATION; STANDARDS; ERUPTION	Current dental maturity charts, such as the widely applied London atlas, do not take into consideration advanced tooth emergence and formation patterns observed in children of African ancestry. The result is inaccurate age estimation in Southern Africa, a region where there is great forensic and anthropological need for reliable age estimation. ObjectivesTo develop a population-specific atlas of …	[Esan, Temitope A.] Obafemi Awolowo Univ, Fac Dent, Ife, Nigeria; [Esan, Temitope A.; Schepartz, Lynne A.] Univ Witwatersrand, Sch Anat Sci, Human Variat & Identificat Unit, Fac Hlth Sci, ZA-2193 Johannesburg, South Africa	Schepartz, LA (corresponding author), Univ Witwatersrand, Fac Hlth Sci, Sch Anat Sci, 7 York Rd, ZA-2193 Johannesburg, South Africa.	5	HOBOKEN	2018	Anthropology; Evolutionary Biology	Anthropology; Evolutionary Biology	29446436
Anthropology	Yong, R; Ranjitkar, S; Lekkas, D; Halazonetis, D; Evans, A; Brook, A; Townsend, G	Three-dimensional (3D) geometric morphometric analysis of human premolars to assess sexual dimorphism and biological ancestry in Australian populations	AMERICAN JOURNAL OF PHYSICAL ANTHROPOLOGY	ancestry; geometric morphometrics; sexual dimorphism; tooth shape	CROWN DIAMETERS; DENTAL-CARIES; TOOTH WEAR; SHAPE; SIZE; TEETH; MORPHOLOGY; DENTITION; MORPHOGENESIS; SURFACES	ObjectivesThis study aimed to investigate size and shape variation of human premolars between Indigenous Australians and Australians of European ancestry, and to assess whether sex and ancestry could be differentiated between these groups using 3D geometric morphometrics. Materials and MethodsSeventy dental casts from each group, equally subdivided by sex, were scanned using a structured-light sc…	[Yong, Robin; Ranjitkar, Sarbin; Lekkas, Dimitra; Brook, Alan; Townsend, Grant] Univ Adelaide, Adelaide Dent Sch, 10th Floor,AHMS Bldg, Adelaide, SA 5005, Australia; [Halazonetis, Demetrios] Univ Athens, Sch Dent, Athens 11527, Greece; [Evans, Alistair] Monash Univ, Sch Biol Sci, Clayton, Vic 3800, Australia; [Brook, Alan] Queen Mary Univ London, Inst Dent, London E1 4NS, England	Yong, R (corresponding author), Univ Adelaide, Adelaide Dent Sch, 10th Floor,AHMS Bldg, Adelaide, SA 5005, Australia.	9	HOBOKEN	2018	Anthropology; Evolutionary Biology	Anthropology; Evolutionary Biology	29446438
Prostate Cancer	Blackburn, J; Vecchiarelli, S; Heyer, EE; Patrick, SM; Lyons, RJ; Jaratlerdsiri, W; van Zyl, S; Bornman, MSR; Mercer, TR; Hayes, VM	TMPRSS2-ERG fusions linked to prostate cancer racial health disparities: A focus on Africa	PROSTATE	African ancestry; early-onset; fusion gene; prostate cancer; racial health disparity; TMPRSS2-ERG	GENE FUSIONS	Background The androgen-regulated gene TMPRSS2 to the ETS transcription factor gene ERG fusion is the most common genomic alteration acquired during prostate tumorigenesis and biased toward men of European ancestry. In contrast, African American men present with more advanced disease, yet their tumors are less likely to acquire TMPRSS2-ERG. Data for Africa is scarce. Methods RNA was made availabl…	[Blackburn, James; Vecchiarelli, Stefano; Heyer, Erin E.; Lyons, Ruth J.; Jaratlerdsiri, Weerachai; Mercer, Tim R.; Hayes, Vanessa M.] Garvan Inst Med Res, Kinghorn Canc Ctr, Darlinghurst, NSW, Australia; [Blackburn, James; Mercer, Tim R.; Hayes, Vanessa M.] UNSW, Fac Med, St Vincents Clin Sch, Sydney, NSW, Australia; [Patrick, Sean M.; Bornman, M. S. Riana; Hayes, Vanessa M.] Univ Pretoria, Sch …	Hayes, VM (corresponding author), Garvan Inst Med Res, Lab Human Comparat & Prostate Canc Genom, Genom & Epigenet Div, Darlinghurst, NSW 2010, Australia.	5	HOBOKEN	2019	Endocrinology & Metabolism; Urology & Nephrology	Endocrinology & Metabolism; Urology & Nephrology	31090091
Sociology	Hochschild, JL; Sen, M	TO TEST OR NOT? SINGULAR OR MULTIPLE HERITAGE?: Genomic Ancestry Testing and Americans' Racial Identity	DU BOIS REVIEW-SOCIAL SCIENCE RESEARCH ON RACE	Biology; Genetics; Ancestry; Racial Identity; Racial Definitions; Multiracialism; Public Opinion	RACE	DNA ancestry testing may seem frivolous, but it points to two crucial questions: First, what is the relationship, if any, between biology and race? Second, how much and why do people prefer clear, singular racial identities over blurred, mixed racial self-understandings, or the reverse? We posit that individuals of different racial or ethnic backgrounds will have different levels of support for t…	[Hochschild, Jennifer L.] Harvard Univ, Dept Govt, Cambridge, MA 02138 USA; [Hochschild, Jennifer L.] Harvard Univ, Dept African & African Amer Studies, Cambridge, MA 02138 USA; [Sen, Maya] Harvard Univ, Harvard Kennedy Sch, Cambridge, MA 02138 USA	Hochschild, JL (corresponding author), Harvard Univ, Govt, 1737 Cambridge St, Cambridge, MA 02138 USA.	4	NEW YORK	2015	Ethnic Studies; Sociology	Ethnic Studies; Sociology
Prostate Cancer	Kaur, HB; Lu, JY; Guedes, LB; Maldonado, L; Reitz, L; Barber, JR; De Marzo, AM; Tomlins, SA; Sfanos, KS; Eisenberger, M; Schaeffer, EM; Joshu, CE; Lotan, TL	TP53 missense mutation is associated with increased tumor-infiltrating T cells in primary prostate cancer	HUMAN PATHOLOGY	Prostatic adenocarcinoma; Tumor-infiltrating lymphocytes; T cells; CD3; CD8; FOXP3; TP53	AFRICAN-AMERICAN; P53 RESTORATION; EFFICACY; PROGRESSION; PREVALENCE; LANDSCAPE; GENOMICS	The makeup of the tumor immune microenvironment may be associated with tumor somatic genomic alterations and plays a key role in tumor progression and response to immunOthersapy. We examined the association of tumor-infiltrating T-cell density with TP53 status in surgically treated primary prostate cancer using 3 independent tissue microarray sets, including one set of tumors from grade-matched p…	[Kaur, Harsimar B.; Guedes, Liana B.; Maldonado, Laneisha; Reitz, Logan; De Marzo, Angelo M.; Sfanos, Karen S.; Lotan, Tamara L.] Johns Hopkins Univ, Sch Med, Dept Pathol, Baltimore, MD 21287 USA; [Lu, Jiayun; Barber, John R.; Joshu, Corinne E.] Johns Hopkins Univ, Bloomberg Sch Publ Hlth, Dept Epidemiol, Baltimore, MD 21205 USA; [De Marzo, Angelo M.; Sfanos, Karen S.; Eisenberger, Mario; Lotan, …	Kaur, HB (corresponding author), CRB2,Room 316,1550 Orleans St, Baltimore, MD 21287 USA.	7	PHILADELPHIA	2019	Pathology	Pathology	30851334
Chronic kidney disease	Morris, AP; Le, TH; Wu, HJ; Akbarov, A; van der Most, PJ; Hemani, G; Smith, GD; Mahajan, A; Gaulton, KJ; Nadkarni, GN; Valladares-Salgado, A; Wacher-Rodarte, N; Mychaleckyj, JC; Dueker, ND; Guo, XQ; Hai, Y; Haessler, J; Kamatani, Y; Stilp, AM; Zhu, G; Cook, JP; Arnlov, J; Blanton, SH; de Borst, MH; Bottinger, EP; Buchanan, TA; Cechova, S; Charchar, FJ; Chu, PL; Damman, J; Eales, J; Gharavi, AG; G…	Trans-ethnic kidney function association study reveals putative causal genes and effects on kidney-speciﬁc disease aetiologies	NATURE COMMUNICATIONS		GENOME-WIDE ASSOCIATION; GLOMERULAR-FILTRATION-RATE; MENDELIAN RANDOMIZATION; GENOTYPE IMPUTATION; SERUM CREATININE; BLOOD-PRESSURE; CELL-TYPES; EXPRESSION; VARIANTS; LOCI	Chronic kidney disease (CKD) affects -10% of the global population, with considerable ethnic differences in prevalence and aetiology. We assemble genome-wide association studies of estimated glomerular filtration rate (eGFR), a measure of kidney function that defines CKD, in 312,468 individuals of diverse ancestry. We identify 127 distinct association signals with homogeneous effects on eGFR acro…	[Morris, Andrew P.; Cook, James P.] Univ Liverpool, Dept Biostat, Liverpool L69 3GL, Merseyside, England; [Morris, Andrew P.; Mahajan, Anubha; Lindgren, Cecilia M.] Univ Oxford, Wellcome Ctr Human Genet, Oxford OX3 7BN, England; [Le, Thu H.; Cechova, Sylvia] Univ Virginia, Dept Med, Div Nephrol, Charlottesville, VA 22908 USA; [Wu, Haojia; Humphreys, Benjamin D.] Washington Univ, Div Nephrol, Sch …	Morris, AP (corresponding author), Univ Liverpool, Dept Biostat, Liverpool L69 3GL, Merseyside, England.; Morris, AP (corresponding author), Univ Oxford, Wellcome Ctr Human Genet, Oxford OX3 7BN, England.; Franceschini, N (corresponding author), Univ N Carolina, Dept Epidemiol, Chapel Hill, NC 27516 USA.	25	LONDON	2019	Multidisciplinary Sciences	Science & Technology - Others Topics	30604766
Public Health	Han, XK; Ong, JS; An, JY; Hewitt, AW; Gharahkhani, P; MacGregor, S	Using Mendelian randomization to evaluate the causal relationship between serum C-reactive protein levels and age-related macular degeneration	EUROPEAN JOURNAL OF EPIDEMIOLOGY	C-reactive protein; Age-related macular degeneration; Mendelian randomization; Causal effect	COMPLEMENT FACTOR-H; GENOME-WIDE ASSOCIATION; GENETIC-VARIANTS; RISK; PREVALENCE; INFLAMMATION; MACULOPATHY; INFERENCE; PATHWAYS; POWER	Serum C-reactive protein (CRP), an important inflammatory marker, has been associated with age-related macular degeneration (AMD) in observational studies; however, the findings are inconsistent. It remains unclear whether the association between circulating CRP levels and AMD is causal. We used two-sample Mendelian randomization (MR) to evaluate the potential causal relationship between serum CR…	[Han, Xikun; Ong, Jue-Sheng; An, Jiyuan; Gharahkhani, Puya; MacGregor, Stuart] QIMR Berghofer Med Res Inst, Stat Genet, Brisbane, Qld 4006, Australia; [Han, Xikun] Univ Queensland, Sch Med, Brisbane, Qld, Australia; [Hewitt, Alex W.] Univ Tasmania, Menzies Inst Med Res, Hobart, Tas, Australia; [Hewitt, Alex W.] Univ Melbourne, Ctr Eye Res Australia, Melbourne, Vic, Australia	Han, XK (corresponding author), QIMR Berghofer Med Res Inst, Stat Genet, Brisbane, Qld 4006, Australia.; Han, XK (corresponding author), Univ Queensland, Sch Med, Brisbane, Qld, Australia.	2	DORDRECHT	2020	Public, Environmental & Occupational Health	Public, Environmental & Occupational Health	31900758
Prostate Cancer	Adler, C; Friesen, MC; Yeboah, ED; Tettey, Y; Biritwum, RB; Adjei, AA; Tay, E; Okyne, V; Mensah, JE; Truelove, A; Yang, BY; Kelly, SP; Zhou, CK; McCullough, LE; Pardo, L; Hoover, RN; Hsing, AW; Cook, MB; Koutros, S	Usual adult occupation and risk of prostate cancer in West African men: the Ghana Prostate Study	OCCUPATIONAL AND ENVIRONMENTAL MEDICINE		SHIFT WORK; FOLLOW-UP; MORTALITY; FIREFIGHTERS; HEALTH; METAANALYSIS; ASSOCIATION; URANIUM; COHORT	Objectives Established prostate cancer (PCa) risk factors include age, family history of PCa and African ancestry. Studies, mostly among highly screened, predominantly European ancestral populations, suggest that employment in certain occupations (eg, farming, military) may also have an increased risk for PCa. Here, we evaluated the association between usual adult occupation and PCa risk in Ghana…	[Adler, Colin; McCullough, Lauren E.] Emory Univ, Rollins Sch Publ Hlth, Atlanta, GA 30322 USA; [Friesen, Melissa C.; Kelly, Scott P.; Zhou, Cindy Ke; Pardo, Larissa; Hoover, Robert N.; Cook, Michael B.; Koutros, Stella] NCI, Div Canc Epidemiol & Genet, Bethesda, MD 20892 USA; [Yeboah, Edward D.; Tettey, Yao; Biritwum, Richard B.; Adjei, Andrew A.; Tay, Evelyn; Okyne, Victoria; Mensah, James E.] …	Koutros, S (corresponding author), NCI, Div Canc Epidemiol & Genet, Bethesda, MD 20892 USA.	2	LONDON	2019	Public, Environmental & Occupational Health	Public, Environmental & Occupational Health	30530485
Public Health	Jee, YH; Gao, C; Kim, J; Park, S; Jee, SH; Kraft, P	Validating Breast Cancer Risk Prediction Models in the Korean Cancer Prevention Study-II Biobank	CANCER EPIDEMIOLOGY BIOMARKERS & PREVENTION		HORMONE-REPLACEMENT THERAPY; BODY-MASS INDEX; MENSTRUAL FACTORS; WOMEN; MAMMOGRAPHY; STRATEGIES; MORTALITY; DISEASE	Background: Risk prediction models may be useful for precision breast cancer screening. We aimed to evaluate the performance of breast cancer risk models developed in European-ancestry studies in a Korean population. Methods: We compared discrimination and calibration of three multivariable risk models in a cohort of 77,457 women from the Korean Cancer Prevention Study (KCPS)-II. The first incorp…	[Jee, Yon Ho; Gao, Chi; Kim, Jihye; Kraft, Peter] Harvard TH Chan Sch Publ Hlth, Dept Epidemiol, Boston, MA USA; [Park, Seho] Yonsei Univ, Div Breast Surg, Dept Surg, Coll Med, Seoul, South Korea; [Jee, Sun Ha] Yonsei Univ, Inst Hlth Promot, Grad Sch Publ Hlth, Dept Epidemiol & Hlth Promot, Seoul, South Korea; [Kraft, Peter] Harvard TH Chan Sch Publ Hlth, Dept Biostat, Boston, MA USA	Jee, SH (corresponding author), Yonsei Univ, Seoul, South Korea.	1	PHILADELPHIA	2020	Oncology; Public, Environmental & Occupational Health	Oncology; Public, Environmental & Occupational Health	32245787
Public Health	Culverhouse, RC; Chen, LS; Saccone, NL; Ma, YJ; Piper, ME; Baker, TB; Bierut, LJ	Variants in the CHRNA5-CHRNA3-CHRNB4 Region of Chromosome 15 Predict Gastrointestinal Adverse Events in the Transdisciplinary Tobacco Use Research Center Smoking Cessation Trial	NICOTINE & TOBACCO RESEARCH		NICOTINE REPLACEMENT THERAPY; GENOME-WIDE ASSOCIATION; TRANSDERMAL NICOTINE; QUITTING SMOKING; UNITED-STATES; GENETIC-VARIATION; LUNG-CANCER; DEPENDENCE; ADHERENCE; RISK	Introduction: Reducing adverse events from pharmacologic treatment is an important goal of precision medicine and identifying genetic predictors of adverse events is a step toward this goal. In 2012, King et al. reported associations between genetic variants and adverse events in a placebo-controlled smoking cessation trial of varenicline and bupropion. Strong associations were found between gast…	[Culverhouse, Robert C.] Washington Univ, Sch Med, John T Milliken Dept Med, St Louis, MO 63110 USA; [Culverhouse, Robert C.] Washington Univ, Div Biostat, Sch Med, St Louis, MO 63110 USA; [Chen, Li-Shiun; Ma, Yinjiao; Bierut, Laura J.] Washington Univ, Dept Psychiat, Sch Med, St Louis, MO 63110 USA; [Saccone, Nancy L.] Washington Univ, Dept Genet, Sch Med, St Louis, MO 63110 USA; [Piper, Megan E…	Culverhouse, RC (corresponding author), Washington Univ, Dept Med, Sch Med, Box 8005,4523 Clayton Ave, St Louis, MO 63110 USA.	2	OXFORD	2020	Substance Abuse; Public, Environmental & Occupational Health	Substance Abuse; Public, Environmental & Occupational Health	30882151
Prostate Cancer	Gross, MD; Marks, LS; Sonn, GA; Green, DA; Wang, GJ; Shoag, JE; Cabezon, E; Margolis, DJ; Robinson, BD; Hu, JC	Variation in Magnetic Resonance Imaging-Ultrasound Fusion Targeted Biopsy Outcomes in Asian American Men: A Multicenter Study	JOURNAL OF UROLOGY	prostatic neoplasms; Asian continental ancestry group; image-guided; biopsy; magnetic resonance imaging; risk assessment	PROSTATE-CANCER RISK; COMPLICATIONS; ASSOCIATION; CONSUMPTION; MORTALITY; MRI	Purpose: Asian American men have distinctly different prostate cancer epidemiology than Others men. To our knowledge the role of multiparametric magnetic resonance imaging and targeted biopsy for elevated prostate specific antigen in this population has not been assessed. We sought to define imaging and targeted biopsy outcomes in Asian American men compared to Others men. Materials and Methods: …	[Gross, Michael D.; Green, David A.; Wang, Gerald J.; Shoag, Jonathan E.; Cabezon, Elizabeth; Hu, Jim C.] Weill Cornell Med, Brady Dept Urol, New York, NY USA; [Margolis, Daniel J.] Weill Cornell Med, Dept Radiol, New York, NY USA; [Robinson, Brian D.] Weill Cornell Med, Dept Pathol & Lab Med, New York, NY USA; [Marks, Leonard S.] Univ Calif Los Angeles, David Geffen Sch Med, Dept Urol, Los Angel…	Hu, JC (corresponding author), Weill Cornell Med Ctr, Dept Urol, 525 East 68th St,Starr 900, New York, NY 10065 USA.	2	PHILADELPHIA	2020	Urology & Nephrology	Urology & Nephrology	31502942
Schizophrenia	Avinun, R; Romer, AL; Israel, S	Vitamin D polygenic score is associated with neuroticism and the general psychopathology factor	PROGRESS IN NEURO-PSYCHOPHARMACOLOGY & BIOLOGICAL PSYCHIATRY	General psychopathology factor; The p factor; Vitamin D; Neuroticism; Personality; Cross-disorder	MENTAL-DISORDERS; D-RECEPTOR; D SUPPLEMENTATION; D DEFICIENCY; METAANALYSIS; PERSONALITY; ADOLESCENTS; PREVALENCE; EXPRESSION	Vitamin D, used here to refer to both 25-hydroxyvitamin D, the main circulating form of the vitamin, and 1,25-hydroxyvitamin D, the biologically active form, has been shown to influence brain development and function. Consistent with these findings, low levels of vitamin D have been implicated in various mental disorders, including depression, schizophrenia, and autism. Recently, a shared varianc…	[Avinun, Reut; Romer, Adrienne L.] Duke Univ, Dept Psychol & Neurosci, Lab NeuroGenet, Durham, NC USA; [Avinun, Reut; Israel, Salomon] Hebrew Univ Jerusalem, Dept Psychol, IL-91905 Jerusalem, Israel; [Romer, Adrienne L.] McLean Hosp, Ctr Depress Anxiety & Stress Res, 115 Mill St, Belmont, MA 02178 USA; [Romer, Adrienne L.] Harvard Med Sch, Dept Psychiat, Boston, MA 02115 USA; [Israel, Salomon] He…	Avinun, R (corresponding author), Hebrew Univ Jerusalem, Dept Psychol, IL-91905 Jerusalem, Israel.	0	OXFORD	2020	Clinical Neurology; Neurosciences; Pharmacology & Pharmacy; Psychiatry	Neurosciences & Neurology; Pharmacology & Pharmacy; Psychiatry	32151694
Anthropology	Banik, SD; Dickinson, F	Waist circumference cut-off in relation to body mass index and percentage of body fat in adult women from Merida, Mexico	ANTHROPOLOGISCHER ANZEIGER	Central obesity; waist circumference; BMI; body fat	ANTHROPOMETRIC INDEXES; ABDOMINAL OBESITY; LEG-LENGTH; METABOLIC SYNDROME; MAYA CHILDREN; HEALTH; FATNESS; AGE; INDICATORS; PREDICTORS	Waist circumference (WC) as an index of central obesity is related to body mass index (BMI) and percent body fat (PBF). Waist circumference data were analyzed to identify a WC cut-off for adult women with respect to BMI-based obesity (>= 30kg/m(2)) and PBE The sample was 138 women aged 22 to 41 years with Maya ancestry (based on surnames) in Merida, Yucatan, measured during 2011-2013. Anthropomet…	[Banik, Sudip Datta; Dickinson, Federico] Dept Human Ecol, Cinvestav Merida, Mexico	Banik, SD (corresponding author), Ctr Invest & Estudios Avanzados Cinvestav IPN, Dept Human Ecol, Carretera Antigua Progreso Km 6, Merida 97310, Yucatan, Mexico.	1	STUTTGART	2015	Anthropology	Anthropology	26425848
Public Health	Kamath, GR; Renteria, AS; Jagannath, S; Gallagher, EJ; Parekh, S; Bickell, NA	Where you live can impact your cancer risk: a look at multiple myeloma in New York City	ANNALS OF EPIDEMIOLOGY	Multiple myeloma; Disparities; Health status; Low-income populations; New York City; Neighborhoods	UNDETERMINED SIGNIFICANCE; MONOCLONAL GAMMOPATHY; PIPERONYL BUTOXIDE; RACIAL DISPARITIES; AFRICAN-AMERICAN; POVERTY; OBESITY; HEALTH; CARE; PROGRESSION	Purpose: To visualize variation in multiple myeloma (MM) incidence and mortality rates by raceethnicity and geographic location and evaluate their correlation with neighborhood-level population covariates within New York City (NYC). Methods: Trends and racial differences in MM incidence and mortality for the United States[Surveillance, Epidemiology, and End Results Cancer Registry (SEER), Nationa…	[Kamath, Geetanjali R.; Jagannath, Sundar; Gallagher, Emily Jane; Parekh, Samir; Bickell, Nina A.] Icahn Sch Med Mt Sinai, Tisch Canc Inst, Dept Populat Hlth Sci & Policy, One Gustave L Levy Pl,Box 1133, New York, NY 10029 USA; [Renteria, Anne S.; Gallagher, Emily Jane] Icahn Sch Med Mt Sinai, Dept Med, Div Endocrinol Diabet & Bone Dis, New York, NY 10029 USA; [Renteria, Anne S.; Jagannath, Sunda…	Bickell, NA (corresponding author), Icahn Sch Med Mt Sinai, Tisch Canc Inst, Dept Populat Hlth Sci & Policy, One Gustave L Levy Pl,Box 1133, New York, NY 10029 USA.	0	NEW YORK	2020	Public, Environmental & Occupational Health	Public, Environmental & Occupational Health	32620423
Public Health	Menzies, R; Aqel, J; Abdi, I; Joseph, T; Seale, H; Nathan, SA	Why is influenza vaccine uptake so low among Aboriginal adults?	AUSTRALIAN AND NEW ZEALAND JOURNAL OF PUBLIC HEALTH	Oceanic Ancestry Group; adult; immunisation programs; health knowledge; attitudes; practice	HEALTH-CARE; IMMUNIZATION; COVERAGE; AUSTRALIA	Objectives:Determine major barriers to, and facilitators of, influenza vaccination of Aboriginal adults, in order to improve coverage from the current level of 30%. Methods:i) A focus group with 13 Aboriginal Immunisation Healthcare Workers; and ii) a cross-sectional survey of Aboriginal people aged >= 18 years at the 2017 New South Wales Koori Knockout (29 September-2 October). Results:The focus…	[Menzies, Robert; Aqel, Jalil; Abdi, Ikram; Joseph, Telphia; Seale, Holly; Nathan, Sally Anne] Univ NSW, Sch Publ Hlth & Community Med, Sydney, NSW, Australia; [Menzies, Robert] Univ NSW, Kirby Inst, Sydney, NSW, Australia	Menzies, R (corresponding author), Sanofi, Bldg D 12,24 Talavera Rd, Macquarie Pk, NSW 2113, Australia.	0	HOBOKEN	2020	Public, Environmental & Occupational Health	Public, Environmental & Occupational Health	32583522
